# Supplementary material for: Analysis of Ultra Low Genome Conservation in Clostridium difficile
Source: PLoS One. 2010 Dec 8;5(12):e15147. doi: 10.1371/journal.pone.0015147 (PMC2999544; doi:10.1371/journal.pone.0015147)
Supplement: Table S1 — A list of strains used in CGH comparisons. (XLS) [file pone.0015147.s001.xls]

## Sheet: Table_S1
Lab stock no.	Strain Name	Host	Source†	PFGE Type	Reference
6430	6430	Food	CDC	unnamed	This study
6437	6437	Food	CDC	unnamed	This study
5098	5098	Human	CDC	unnamed	This study
7128	7128	Food	CDC	unnamed	This study
8383	8383	Dog	IFH	unnamed	This study
8384	8384	Dog	IFH	unnamed	This study
8385	8385	Dog	IFH	unnamed	This study
8386	8386	Dog	IFH	unnamed	This study
8525	8525	Bovine	CDC	unnamed	This study
8527	8527	Bovine	CDC	unnamed	This study
8529	8529	Bovine	CDC	unnamed	This study
8531	8531	Bovine	CDC	unnamed	This study
8533	8533	Bovine	CDC	unnamed	This study
8596	ATCC 43255	Human	ATCC	unnamed	This study
8694	CIP 107932	Human	Pasteur Institute	unnamed	This study
VA4	6501	Human	CDC	NAP2	This study
6372	6372	Human	DG	unnamed	Ref #12
6373	104	Equine	LGA	unnamed	Ref #12
6374	109	Equine	LGA	unnamed	Ref #12
6375	112	Equine	LGA	unnamed	Ref #12
6376	113	Equine	LGA	NAP6	Ref #12
6377	114	Equine	LGA	NAP12	Ref #12
6378	115	Equine	LGA	unnamed	Ref #12
6379	121	Equine	LGA	unnamed	Ref #12
6380	123	Equine	LGA	unnamed	Ref #12
6381	124	Equine	LGA	NAP6	Ref #12
6382	125	Equine	LGA	unnamed	Ref #12
6383	126	Equine	LGA	unnamed	Ref #12
6384	538	Equine	LGA	unnamed	Ref #12
6385	539	Equine	LGA	unnamed	Ref #12
6407	101	Equine	LGA	unnamed	Ref #12
6410	4102	Human	CDC	NAP1	Ref #12
6413	4111	Human	CDC	NAP2	Ref #12
6420	5071	Human	CDC	NAP8	Ref #12
6421	5073	Human	CDC	NAP2	Ref #12
6424	5091	Swine	JGS	NAP6	Ref #12
6425	5093	Swine	JGS	NAP8	Ref #12
6428	5105	Human	CDC	unnamed	Ref #12
6431	5127	Human	CDC	NAP7	Ref #12
6432	5180	Human	CDC	unnamed	Ref #12
6434	5195	Human	CDC	NAP9	Ref #12
6438	5489	Human	CDC	NAP7	Ref #12
6440	5508	Swine	JGS	NAP7	Ref #12
6441	5510	Swine	JGS	NAP7	Ref #12
6442	5514	Swine	JGS	NAP8	Ref #12
6443	5515	Swine	JGS	NAP7	Ref #12
6444	5516	Swine	JGS	NAP8	Ref #12
6445	5519	Swine	JGS	NAP8	Ref #12
6449	6017	Human	CDC	NAP12	Ref #12
6450	6018	Human	CDC	unnamed	Ref #12
6452	6020	Human	CDC	unnamed	Ref #12
6456	6029	Human	CDC	NAP6	Ref #12
6458	6033	Human	CDC	NAP7	Ref #12
6460	6071	Human	CDC	NAP1-related	Ref #12
6465	6088	Human	CDC	NAP1	Ref #12
6466	6194	Human	CDC	NAP7	Ref #12
6468	6238	Bovine	JGS	NAP7	Ref #12
6469	6239	Bovine	JGS	NAP7	Ref #12
6471	6241	Bovine	JGS	NAP7	Ref #12
6472	6243	Bovine	JGS	NAP7	Ref #12
6473	6244	Bovine	JGS	NAP7	Ref #12
6474	6245	Bovine	JGS	NAP7	Ref #12
6475	6248	Bovine	JGS	NAP7	Ref #12
6476	6320	Human	CDC	unnamed	Ref #12
6478	6362	Human	CDC	unnamed	Ref #12
6481	6395	Human	CDC	unnamed	Ref #12
6482	6406	Human	CDC	NAP11	Ref #12
6486	6461	Human	CDC	unnamed	Ref #12
6487	7020	Human	CDC	unnamed	Ref #12
6488	7050	Human	CDC	unnamed	Ref #12
6490	7076	Human	CDC	NAP9	Ref #12
6491	7099	Human	CDC	NAP1-related	Ref #12
6495	7167	Human	CDC	unnamed	Ref #12
6496	7170	Human	CDC	unnamed	Ref #12
6497	7180	Human	CDC	unnamed	Ref #12
6501	94	Human	CDC	unnamed	Ref #12
6503	5213	Human	CDC	unnamed	Ref #12
6504	5424	Human	CDC	unnamed	Ref #12
6515	32g58	Human	AD	NAP1	Ref #12
6520	656	Bovine	LGA	NAP9	Ref #12
6522	658	Bovine	LGA	unnamed	Ref #12
6524	660	Bovine	LGA	unnamed	Ref #12
6526	662	Bovine	LGA	unnamed	Ref #12
6528	664	Bovine	LGA	NAP9	Ref #12
6530	668	Bovine	LGA	unnamed	Ref #12
6532	670	Bovine	LGA	unnamed	Ref #12
6534	672	Bovine	LGA	unnamed	Ref #12
6536	674	Bovine	LGA	unnamed	Ref #12
6538	676	Bovine	LGA	unnamed	Ref #12
6444	5516	Swine	JGS	unnamed	Ref #12
6445	5519	Swine	JGS	unnamed	Ref #12
NA	AA1	Human	DG	unnamed	Ref #11
NA	AA2	Human	DG	unnamed	Ref #11
NA	BI-1	Human	DG	unnamed	Ref #11
NA	BI-10	Human	DG	unnamed	Ref #11
NA	BI-11	Human	DG	unnamed	Ref #11
NA	BI-12	Human	DG	unnamed	Ref #11
NA	BI-14	Human	DG	unnamed	Ref #11
NA	BI-15	Human	DG	unnamed	Ref #11
NA	BI-16	Human	DG	unnamed	Ref #11
NA	BI-2	Human	DG	unnamed	Ref #11
NA	BI-3	Human	DG	unnamed	Ref #11
NA	BI-4	Human	DG	unnamed	Ref #11
NA	BI-5	Human	DG	unnamed	Ref #11
NA	BI-6	Human	DG	unnamed	Ref #11
NA	BI-6p	Human	DG	unnamed	Ref #11
NA	BI-6p2	Human	DG	unnamed	Ref #11
NA	BI-7	Human	DG	unnamed	Ref #11
NA	BI-8	Human	DG	unnamed	Ref #11
NA	BI-9	Human	DG	unnamed	Ref #11
NA	B-one	Human	DG	unnamed	Ref #11
NA	CD1	Human	DG	unnamed	Ref #11
NA	CF1	Human	DG	unnamed	Ref #11
NA	CF2	Human	DG	unnamed	Ref #11
NA	CF4	Human	DG	unnamed	Ref #11
NA	CF5	Human	DG	unnamed	Ref #11
NA	CG3	Human	DG	unnamed	Ref #11
NA	J9	Human	DG	unnamed	Ref #11
NA	JGS355	Mouse	JGS	unnamed	Ref #11
NA	JGS356	Mouse	JGS	unnamed	Ref #11
NA	JGS360	Mouse	JGS	unnamed	Ref #11
NA	JGS6041	Equine	JGS	unnamed	Ref #11
NA	JGS6042	Bovine	JGS	unnamed	Ref #11
NA	JGS6047	Equine	JGS	unnamed	Ref #11
NA	JGS6053	Equine	JGS	unnamed	Ref #11
NA	JGS6057	Equine	JGS	unnamed	Ref #11
NA	JGS647	Swine	JGS	unnamed	Ref #11
NA	JGS652	Swine	JGS	unnamed	Ref #11
NA	JGS655	Swine	JGS	unnamed	Ref #11
NA	JGS673	Bovine	JGS	unnamed	Ref #11
NA	JGS674	Bovine	JGS	unnamed	Ref #11
NA	JGS675	Bovine	JGS	unnamed	Ref #11
NA	JGS676	Bovine	JGS	unnamed	Ref #11
NA	JGS677	Bovine	JGS	unnamed	Ref #11
NA	JGS679	Bovine	JGS	unnamed	Ref #11
NA	JGS688	Swine	JGS	unnamed	Ref #11
NA	JGS691	Swine	JGS	unnamed	Ref #11
NA	JGS692	Swine	JGS	unnamed	Ref #11
NA	K14	Human	DG	unnamed	Ref #11
NA	M10	Human	DD	unnamed	Ref #11
NA	M120	Human	DD	unnamed	Ref #11
NA	M124	Human	DD	unnamed	Ref #11
NA	M13	Human	DG	unnamed	Ref #11
NA	M133	Human	DD	unnamed	Ref #11
NA	M134	Human	DD	unnamed	Ref #11
NA	M135	Human	DD	unnamed	Ref #11
NA	M151	Human	DD	unnamed	Ref #11
NA	M17	Human	DD	unnamed	Ref #11
NA	M20	Human	DD	unnamed	Ref #11
NA	M23	Human	DG	unnamed	Ref #11
NA	M3	Human	DG	unnamed	Ref #11
NA	M30	Human	DD	unnamed	Ref #11
NA	M47	Human	DD	unnamed	Ref #11
NA	M65	Human	DD	unnamed	Ref #11
NA	M68	Human	DD	unnamed	Ref #11
NA	M70	Human	DD	unnamed	Ref #11
NA	M9	Human	DD	unnamed	Ref #11
NA	R10459	Human	JB	unnamed	Ref #11
NA	R12087	Human	JB	unnamed	Ref #11
NA	R20291	Human	JB	unnamed	Ref #11
NA	R20352	Human	JB	unnamed	Ref #11
NA	R20928	Human	JB	unnamed	Ref #11
NA	R8366	Human	JB	unnamed	Ref #11
NA	T7	Human	DG	unnamed	Ref #11
NA	VPI 10463	Human	DG	unnamed	Ref #11
NA	Y2	Human	DG	unnamed	Ref #11
For strains highligted in yellow, either strain name or lab stock number has been used in Fig.2
†DG, Dale Gerding; DD, Denise Drudy; JB, Jon Brazier; JGS, Glenn Songer; LGA, Luis G Arroyo; CDC, Ceners for Disease Control; ATCC, American Type culture Collection; IFH, Innova Fiarfax Hostpital
NA, Not applicable
