# Supplementary material for: Analysis of Ultra Low Genome Conservation in Clostridium difficile
Source: PLoS One. 2010 Dec 8;5(12):e15147. doi: 10.1371/journal.pone.0015147 (PMC2999544; doi:10.1371/journal.pone.0015147)
Supplement: Table S3 — A list containing LPI values for all genes in C. difficile. (XLS) [file pone.0015147.s003.xls]

## Sheet: combined plasticity index
Locus tag	Chang LAB data LPI	Stabler data LPI	Combined Index
CD0187	1	1	1
CD0323	1	1	1
CD0400	1	1	1
CD0446	1	1	1
CD0672	1	1	1
CD0693	1	1	1
CD0706	1	1	1
CD0709	1	1	1
CD0711	1	1	1
CD0728	1	1	1
CD0733	1	1	1
CD0801	1	1	1
CD0802	1	1	1
CD0805	1	1	1
CD0819	1	1	1
CD0857	1	1	1
CD0861	1	1	1
CD0870	1	1	1
CD0882	1	1	1
CD0884	1	1	1
CD0989	1	1	1
CD1024	1	1	1
CD1064	1	1	1
CD1074	1	1	1
CD1142	1	1	1
CD1146	1	1	1
CD1149	1	1	1
CD1151	1	1	1
CD1158	1	1	1
CD1161	1	1	1
CD1163	1	1	1
CD1165	1	1	1
CD1166	1	1	1
CD1171	1	1	1
CD1175	1	1	1
CD1177	1	1	1
CD1186	1	1	1
CD1198	1	1	1
CD1201	1	1	1
CD1202	1	1	1
CD1206	1	1	1
CD1214	1	1	1
CD1215	1	1	1
CD1217	1	1	1
CD1227	1	1	1
CD1254	1	1	1
CD1263	1	1	1
CD1264	1	1	1
CD1275	1	1	1
CD1282	1	1	1
CD1286	1	1	1
CD1288	1	1	1
CD1294	1	1	1
CD1339	1	1	1
CD1340	1	1	1
CD1363	1	1	1
CD1377	1	1	1
CD1392	1	1	1
CD1403	1	1	1
CD1404	1	1	1
CD1405	1	1	1
CD1406	1	1	1
CD1413	1	1	1
CD1431	1	1	1
CD1441	1	1	1
CD1478	1	1	1
CD1489	1	1	1
CD1490	1	1	1
CD1491	1	1	1
CD1498	1	1	1
CD1526	1	1	1
CD1538	1	1	1
CD1541	1	1	1
CD1546	1	1	1
CD1580	1	1	1
CD1599	1	1	1
CD1634	1	1	1
CD1652	1	1	1
CD1657	1	1	1
CD1690	1	1	1
CD1770	1	1	1
CD1771	1	1	1
CD1778	1	1	1
CD1818	1	1	1
CD1986	1	1	1
CD2033	1	1	1
CD2100	1	1	1
CD2135	1	1	1
CD2138	1	1	1
CD2252	1	1	1
CD2262	1	1	1
CD2286	1	1	1
CD2320	1	1	1
CD2332	1	1	1
CD2380	1	1	1
CD2382	1	1	1
CD2383	1	1	1
CD2402	1	1	1
CD2412	1	1	1
CD2433	1	1	1
CD2434	1	1	1
CD2436	1	1	1
CD2445	1	1	1
CD2473	1	1	1
CD2480	1	1	1
CD2511	1	1	1
CD2524	1	1	1
CD2548	1	1	1
CD2549	1	1	1
CD2561	1	1	1
CD2592	1	1	1
CD2618	1	1	1
CD2629	1	1	1
CD2644	1	1	1
CD2647	1	1	1
CD2649	1	1	1
CD2664	1	1	1
CD2682	1	1	1
CD2712	1	1	1
CD2742	1	1	1
CD2744	1	1	1
CD2749	1	1	1
CD2757	1	1	1
CD2765	1	1	1
CD2767	1	1	1
CD2767	1	1	1
CD2770	1	1	1
CD2774	1	1	1
CD2775	1	1	1
CD2776	1	1	1
CD2784	1	1	1
CD2784	1	1	1
CD2799	1	1	1
CD2799	1	1	1
CD2807	1	1	1
CD2812	1	1	1
CD2859	1	1	1
CD3015	1	1	1
CD3070	1	1	1
CD3077	1	1	1
CD3256	1	1	1
CD3261	1	1	1
CD3309	1	1	1
CD3315	1	1	1
CD3317	1	1	1
CD3394	1	1	1
CD3408	1	1	1
CD3414	1	1	1
CD3421	1	1	1
CD3423	1	1	1
CD3515	1	1	1
CD0111	1	0.986486	0.993377
CD0288	1	0.986486	0.993377
CD0395	1	0.986486	0.993377
CD0403	1	0.986486	0.993377
CD0515	1	0.986486	0.993377
CD0542	1	0.986486	0.993377
CD0729	1	0.986486	0.993377
CD0789	1	0.986486	0.993377
CD0812	1	0.986486	0.993377
CD0881	1	0.986486	0.993377
CD0896	1	0.986486	0.993377
CD0982	1	0.986486	0.993377
CD0987	1	0.986486	0.993377
CD0998	1	0.986486	0.993377
CD1007	1	0.986486	0.993377
CD1009	1	0.986486	0.993377
CD1041	1	0.986486	0.993377
CD1120	1	0.986486	0.993377
CD1140	1	0.986486	0.993377
CD1211	1	0.986486	0.993377
CD1253	1	0.986486	0.993377
CD1261	1	0.986486	0.993377
CD1284	1	0.986486	0.993377
CD1291	1	0.986486	0.993377
CD1293	1	0.986486	0.993377
CD1334	1	0.986486	0.993377
CD1402	1	0.986486	0.993377
CD1408	1	0.986486	0.993377
CD1430	1	0.986486	0.993377
CD1466	1	0.986486	0.993377
CD1494	1	0.986486	0.993377
CD1612	1	0.986486	0.993377
CD1716	1	0.986486	0.993377
CD1718	1	0.986486	0.993377
CD1942	1	0.986486	0.993377
CD1950	1	0.986486	0.993377
CD1958	1	0.986486	0.993377
CD2017	1	0.986486	0.993377
CD2032	1	0.986486	0.993377
CD2053	1	0.986486	0.993377
CD2119	1	0.986486	0.993377
CD2136	1	0.986486	0.993377
CD2155	1	0.986486	0.993377
CD2203	1	0.986486	0.993377
CD2235	1	0.986486	0.993377
CD2245	1	0.986486	0.993377
CD2289	1	0.986486	0.993377
CD2377	1	0.986486	0.993377
CD2410	1	0.986486	0.993377
CD2446	1	0.986486	0.993377
CD2461	1	0.986486	0.993377
CD2492	1	0.986486	0.993377
CD2495	1	0.986486	0.993377
CD2583	1	0.986486	0.993377
CD2612	1	0.986486	0.993377
CD2625	1	0.986486	0.993377
CD2627	1	0.986486	0.993377
CD2651	1	0.986486	0.993377
CD2655	1	0.986486	0.993377
CD2701	1	0.986486	0.993377
CD2725	1	0.986486	0.993377
CD2800	1	0.986486	0.993377
CD2842	1	0.986486	0.993377
CD2971	1	0.986486	0.993377
CD3244	1	0.986486	0.993377
CD3407	1	0.986486	0.993377
CD0394	1	0.972973	0.986755
CD0483	1	0.972973	0.986755
CD0489	1	0.972973	0.986755
CD0491	1	0.972973	0.986755
CD0537	1	0.972973	0.986755
CD0758	1	0.972973	0.986755
CD0792	1	0.972973	0.986755
CD0808	1	0.972973	0.986755
CD0886	1	0.972973	0.986755
CD1005	1	0.972973	0.986755
CD1049	1	0.972973	0.986755
CD1153	1	0.972973	0.986755
CD1168	1	0.972973	0.986755
CD1228	1	0.972973	0.986755
CD1459	1	0.972973	0.986755
CD1481	1	0.972973	0.986755
CD1542	1	0.972973	0.986755
CD1557	1	0.972973	0.986755
CD1623	1	0.972973	0.986755
CD1672	1	0.972973	0.986755
CD1733	1	0.972973	0.986755
CD1768	1	0.972973	0.986755
CD1894	1	0.972973	0.986755
CD1977	1	0.972973	0.986755
CD2023	1	0.972973	0.986755
CD2392	1	0.972973	0.986755
CD2397	1	0.972973	0.986755
CD2503	1	0.972973	0.986755
CD2521	1	0.972973	0.986755
CD2543	1	0.972973	0.986755
CD2545	1	0.972973	0.986755
CD2547	1	0.972973	0.986755
CD2610	1	0.972973	0.986755
CD2708	1	0.972973	0.986755
CD2760	1	0.972973	0.986755
CD2829	1	0.972973	0.986755
CD2855	1	0.972973	0.986755
CD3003	1	0.972973	0.986755
CD3006	1	0.972973	0.986755
CD3062	1	0.972973	0.986755
CD3225	1	0.972973	0.986755
CD3235	1	0.972973	0.986755
CD3240	1	0.972973	0.986755
CD3269	1	0.972973	0.986755
CD0520	1	0.959459	0.980132
CD0806	1	0.959459	0.980132
CD1278	1	0.959459	0.980132
CD1301	1	0.959459	0.980132
CD1322	1	0.959459	0.980132
CD1414	1	0.959459	0.980132
CD1479	1	0.959459	0.980132
CD1522	1	0.959459	0.980132
CD1550	1	0.959459	0.980132
CD1592	1	0.959459	0.980132
CD1605	1	0.959459	0.980132
CD1756	1	0.959459	0.980132
CD1824	1	0.959459	0.980132
CD1953	1	0.959459	0.980132
CD1954	1	0.959459	0.980132
CD2107	1	0.959459	0.980132
CD2157	1	0.959459	0.980132
CD2227	1	0.959459	0.980132
CD2338	1	0.959459	0.980132
CD2354	1	0.959459	0.980132
CD2404	1	0.959459	0.980132
CD2450	1	0.959459	0.980132
CD2452	1	0.959459	0.980132
CD2536	1	0.959459	0.980132
CD2714	1	0.959459	0.980132
CD2737	1	0.959459	0.980132
CD2828	1	0.959459	0.980132
CD2963	1	0.959459	0.980132
CD3068	1	0.959459	0.980132
CD3303	1	0.959459	0.980132
CD3406	1	0.959459	0.980132
CD3452	1	0.959459	0.980132
CD0811	1	0.945946	0.97351
CD0846	1	0.945946	0.97351
CD0988	1	0.945946	0.97351
CD1034	1	0.945946	0.97351
CD1126	1	0.945946	0.97351
CD1230	1	0.945946	0.97351
CD1246	1	0.945946	0.97351
CD1622	1	0.945946	0.97351
CD1697	1	0.945946	0.97351
CD1751	1	0.945946	0.97351
CD1828	1	0.945946	0.97351
CD1931	1	0.945946	0.97351
CD1969	1	0.945946	0.97351
CD1971	1	0.945946	0.97351
CD1980	1	0.945946	0.97351
CD1987	1	0.945946	0.97351
CD2098	1	0.945946	0.97351
CD2120	1	0.945946	0.97351
CD2128	1	0.945946	0.97351
CD2344	1	0.945946	0.97351
CD2443	1	0.945946	0.97351
CD2465	1	0.945946	0.97351
CD2467	1	0.945946	0.97351
CD2688	1	0.945946	0.97351
CD2704	1	0.945946	0.97351
CD2732	1	0.945946	0.97351
CD2827	1	0.945946	0.97351
CD2832	1	0.945946	0.97351
CD2956	1	0.945946	0.97351
CD3013	1	0.945946	0.97351
CD3543	1	0.945946	0.97351
CD0448	1	0.932432	0.966887
CD0463	1	0.932432	0.966887
CD0551	1	0.932432	0.966887
CD0795	1	0.932432	0.966887
CD1020	1	0.932432	0.966887
CD1021	1	0.932432	0.966887
CD1517	1	0.932432	0.966887
CD1553	1	0.932432	0.966887
CD1617	1	0.932432	0.966887
CD1630	1	0.932432	0.966887
CD1677	1	0.932432	0.966887
CD1700	1	0.932432	0.966887
CD1840	1	0.932432	0.966887
CD1939	1	0.932432	0.966887
CD1957	1	0.932432	0.966887
CD1962	1	0.932432	0.966887
CD2024	1	0.932432	0.966887
CD2122	1	0.932432	0.966887
CD2179	1	0.932432	0.966887
CD2277	1	0.932432	0.966887
CD2339	1	0.932432	0.966887
CD2345	1	0.932432	0.966887
CD2407	1	0.932432	0.966887
CD2614	1	0.932432	0.966887
CD2959	1	0.932432	0.966887
CD3171	1	0.932432	0.966887
CD0479	1	0.918919	0.960265
CD0781	1	0.918919	0.960265
CD0784	1	0.918919	0.960265
CD0866	1	0.918919	0.960265
CD1469	1	0.918919	0.960265
CD1471	1	0.918919	0.960265
CD1591	1	0.918919	0.960265
CD1679	1	0.918919	0.960265
CD1730	1	0.918919	0.960265
CD1751	1	0.918919	0.960265
CD1776	1	0.918919	0.960265
CD1936	1	0.918919	0.960265
CD1948	1	0.918919	0.960265
CD1964	1	0.918919	0.960265
CD2025	1	0.918919	0.960265
CD2087	1	0.918919	0.960265
CD2124	1	0.918919	0.960265
CD2234	1	0.918919	0.960265
CD2276	1	0.918919	0.960265
CD2328	1	0.918919	0.960265
CD2416	1	0.918919	0.960265
CD2428	1	0.918919	0.960265
CD2631	1	0.918919	0.960265
CD0700	1	0.905405	0.953642
CD0761	1	0.905405	0.953642
CD0832	1	0.905405	0.953642
CD1123	1	0.905405	0.953642
CD1132	1	0.905405	0.953642
CD1136	1	0.905405	0.953642
CD1344	1	0.905405	0.953642
CD1407	1	0.905405	0.953642
CD1438	1	0.905405	0.953642
CD1689	1	0.905405	0.953642
CD1797	1	0.905405	0.953642
CD1813	1	0.905405	0.953642
CD1841	1	0.905405	0.953642
CD2091	1	0.905405	0.953642
CD2357	1	0.905405	0.953642
CD2421	1	0.905405	0.953642
CD2540	1	0.905405	0.953642
CD2860	1	0.905405	0.953642
CD3181	1	0.905405	0.953642
CD0459	1	0.891892	0.94702
CD1295	1	0.891892	0.94702
CD1378	1	0.891892	0.94702
CD1390	1	0.891892	0.94702
CD1457	1	0.891892	0.94702
CD1464	1	0.891892	0.94702
CD1485	1	0.891892	0.94702
CD1582	1	0.891892	0.94702
CD1675	1	0.891892	0.94702
CD1734	1	0.891892	0.94702
CD1952	1	0.891892	0.94702
CD1959	1	0.891892	0.94702
CD2129	1	0.891892	0.94702
CD2229	1	0.891892	0.94702
CD2602	1	0.891892	0.94702
CD2654	1	0.891892	0.94702
CD2680	1	0.891892	0.94702
CD2873	1	0.891892	0.94702
CD3177	1	0.891892	0.94702
CD3274	1	0.891892	0.94702
CD0745	1	0.878378	0.940397
CD1460	1	0.878378	0.940397
CD1525	1	0.878378	0.940397
CD1551	1	0.878378	0.940397
CD1593	1	0.878378	0.940397
CD1604	1	0.878378	0.940397
CD1619	1	0.878378	0.940397
CD1655	1	0.878378	0.940397
CD1749	1	0.878378	0.940397
CD1799	1	0.878378	0.940397
CD2116	1	0.878378	0.940397
CD2149	1	0.878378	0.940397
CD2281	1	0.878378	0.940397
CD2391	1	0.878378	0.940397
CD2484	1	0.878378	0.940397
CD3188	1	0.878378	0.940397
CD1059	1	0.864865	0.933775
CD1131	1	0.864865	0.933775
CD1321	1	0.864865	0.933775
CD1432	1	0.864865	0.933775
CD1440	1	0.864865	0.933775
CD1514	1	0.864865	0.933775
CD1568	1	0.864865	0.933775
CD1664	1	0.864865	0.933775
CD1755	1	0.864865	0.933775
CD1941	1	0.864865	0.933775
CD1972	1	0.864865	0.933775
CD2089	1	0.864865	0.933775
CD2090	1	0.864865	0.933775
CD2214	1	0.864865	0.933775
CD2239	1	0.864865	0.933775
CD2270	1	0.864865	0.933775
CD2271	1	0.864865	0.933775
CD2099	1	0.851351	0.927152
CD1420	1	0.837838	0.92053
CD1521	1	0.837838	0.92053
CD1721	1	0.837838	0.92053
CD1932	1	0.837838	0.92053
CD2079	1	0.837838	0.92053
CD2260	1	0.837838	0.92053
CD2560	1	0.837838	0.92053
CD3190	1	0.837838	0.92053
CD1564	1	0.824324	0.913907
CD2026	1	0.824324	0.913907
CD2082	1	0.824324	0.913907
CD2132	1	0.824324	0.913907
CD2188	1	0.824324	0.913907
CD2192	1	0.824324	0.913907
CD1078	1	0.810811	0.907285
CD1248	1	0.810811	0.907285
CD2051	1	0.810811	0.907285
CD2075	1	0.810811	0.907285
CD0539	1	0.797297	0.900662
CD0791	1	0.797297	0.900662
CD1451	1	0.797297	0.900662
CD1469	1	0.797297	0.900662
CD1984	1	0.797297	0.900662
CD2103	1	0.797297	0.900662
CD0217	1	0.783784	0.89404
CD1055	1	0.783784	0.89404
CD1134	1	0.783784	0.89404
CD1256	1	0.783784	0.89404
CD1311	1	0.783784	0.89404
CD1660	1	0.783784	0.89404
CD1989	1	0.783784	0.89404
CD2315	1	0.783784	0.89404
CD2400	1	0.783784	0.89404
CD0309	1	0.77027	0.887417
CD1069	1	0.77027	0.887417
CD1309	1	0.77027	0.887417
CD1836	1	0.77027	0.887417
CD2542	1	0.77027	0.887417
CD2781	1	0.77027	0.887417
CD3008	1	0.77027	0.887417
CD0782	1	0.756757	0.880795
CD0783	1	0.756757	0.880795
CD1356	1	0.756757	0.880795
CD1699	1	0.756757	0.880795
CD2085	1	0.756757	0.880795
CD2346	1	0.756757	0.880795
CD3056	1	0.756757	0.880795
CD1701	1	0.743243	0.874172
CD2168	1	0.743243	0.874172
CD2178	1	0.743243	0.874172
CD2396	1	0.743243	0.874172
CD2426	1	0.743243	0.874172
CD0793	1	0.72973	0.86755
CD0833	1	0.72973	0.86755
CD1058	1	0.72973	0.86755
CD1683	1	0.72973	0.86755
CD1823	1	0.72973	0.86755
CD2109	1	0.72973	0.86755
CD0770	1	0.716216	0.860927
CD3201	1	0.716216	0.860927
CD0778	1	0.702703	0.854305
CD1395	1	0.702703	0.854305
CD1775	1	0.702703	0.854305
CD0836	1	0.689189	0.847682
CD0841	1	0.689189	0.847682
CD0860	1	0.689189	0.847682
CD1043	1	0.689189	0.847682
CD1762	1	0.689189	0.847682
CD1072	1	0.675676	0.84106
CD1724	1	0.675676	0.84106
CD0787	1	0.662162	0.834437
CD1249	1	0.662162	0.834437
CD1963	1	0.662162	0.834437
CD2137	1	0.662162	0.834437
CD2966	1	0.662162	0.834437
CD3243	1	0.662162	0.834437
CD2423	1	0.648649	0.827815
CD0834	1	0.621622	0.81457
CD1290	1	0.621622	0.81457
CD2207	1	0.621622	0.81457
CD2968	1	0.621622	0.81457
CD1250	1	0.594595	0.801325
CD1462	1	0.594595	0.801325
CD2256	1	0.594595	0.801325
CD2870	1	0.594595	0.801325
CD0851	1	0.581081	0.794702
CD1273	1	0.581081	0.794702
CD3025	1	0.581081	0.794702
CD1486	1	0.567568	0.788079
CD1001	1	0.554054	0.781457
CD1519	1	0.554054	0.781457
CD2471	1	0.554054	0.781457
CD1880	1	0.540541	0.774834
CD1455	1	0.527027	0.768212
CD1283	1	0.513514	0.761589
CD1327	1	0.513514	0.761589
CD2247	1	0.5	0.754967
CD1328	1	0.486486	0.748344
CD1048	1	0.472973	0.741722
CD1806	1	0.459459	0.735099
CD1552	1	0.445946	0.728477
CD2969	1	0.445946	0.728477
CD1974	1	0.418919	0.715232
CD0753	1	0.405405	0.708609
CD0900	1	0.405405	0.708609
CD1068	1	0.405405	0.708609
CD1505	1	0.405405	0.708609
CD2513	1	0.405405	0.708609
CD2991	1	0.405405	0.708609
CD1331	1	0.378378	0.695364
CD1308	1	0.324324	0.668874
CD1316	1	0.283784	0.649007
CD1324	1	0.27027	0.642384
CD1434	1	0.27027	0.642384
CD3012	1	0.27027	0.642384
CD1987	1	0.243243	0.629139
CD1333	1	0.216216	0.615894
CD1839	1	0.175676	0.596026
CD2985	1	0.162162	0.589404
CD0104	0.987013	1	0.993377
CD0296	0.987013	1	0.993377
CD0328	0.987013	1	0.993377
CD0343	0.987013	1	0.993377
CD0348	0.987013	1	0.993377
CD0399	0.987013	1	0.993377
CD0404	0.987013	1	0.993377
CD0523	0.987013	1	0.993377
CD0528	0.987013	1	0.993377
CD0545	0.987013	1	0.993377
CD0553	0.987013	1	0.993377
CD0558	0.987013	1	0.993377
CD0564	0.987013	1	0.993377
CD0566	0.987013	1	0.993377
CD0574	0.987013	1	0.993377
CD0673	0.987013	1	0.993377
CD0687	0.987013	1	0.993377
CD0699	0.987013	1	0.993377
CD0715	0.987013	1	0.993377
CD0716	0.987013	1	0.993377
CD0726	0.987013	1	0.993377
CD0727	0.987013	1	0.993377
CD0737	0.987013	1	0.993377
CD0738	0.987013	1	0.993377
CD0794	0.987013	1	0.993377
CD0800	0.987013	1	0.993377
CD0865	0.987013	1	0.993377
CD0897	0.987013	1	0.993377
CD0990	0.987013	1	0.993377
CD0995	0.987013	1	0.993377
CD1014	0.987013	1	0.993377
CD1018	0.987013	1	0.993377
CD1125	0.987013	1	0.993377
CD1147	0.987013	1	0.993377
CD1152	0.987013	1	0.993377
CD1157	0.987013	1	0.993377
CD1182	0.987013	1	0.993377
CD1200	0.987013	1	0.993377
CD1205	0.987013	1	0.993377
CD1208	0.987013	1	0.993377
CD1209	0.987013	1	0.993377
CD1218	0.987013	1	0.993377
CD1219	0.987013	1	0.993377
CD1222	0.987013	1	0.993377
CD1272	0.987013	1	0.993377
CD1274	0.987013	1	0.993377
CD1276	0.987013	1	0.993377
CD1279	0.987013	1	0.993377
CD1305	0.987013	1	0.993377
CD1315	0.987013	1	0.993377
CD1384	0.987013	1	0.993377
CD1385	0.987013	1	0.993377
CD1389	0.987013	1	0.993377
CD1391	0.987013	1	0.993377
CD1396	0.987013	1	0.993377
CD1417	0.987013	1	0.993377
CD1418	0.987013	1	0.993377
CD1419	0.987013	1	0.993377
CD1463	0.987013	1	0.993377
CD1468	0.987013	1	0.993377
CD1482	0.987013	1	0.993377
CD1492	0.987013	1	0.993377
CD1575	0.987013	1	0.993377
CD1687	0.987013	1	0.993377
CD1710	0.987013	1	0.993377
CD1740	0.987013	1	0.993377
CD1769	0.987013	1	0.993377
CD1783	0.987013	1	0.993377
CD1937	0.987013	1	0.993377
CD1970	0.987013	1	0.993377
CD2020	0.987013	1	0.993377
CD2029	0.987013	1	0.993377
CD2123	0.987013	1	0.993377
CD2158	0.987013	1	0.993377
CD2169	0.987013	1	0.993377
CD2196	0.987013	1	0.993377
CD2321	0.987013	1	0.993377
CD2347	0.987013	1	0.993377
CD2379	0.987013	1	0.993377
CD2411	0.987013	1	0.993377
CD2442	0.987013	1	0.993377
CD2447	0.987013	1	0.993377
CD2462	0.987013	1	0.993377
CD2481	0.987013	1	0.993377
CD2509	0.987013	1	0.993377
CD2579	0.987013	1	0.993377
CD2586	0.987013	1	0.993377
CD2595	0.987013	1	0.993377
CD2613	0.987013	1	0.993377
CD2621	0.987013	1	0.993377
CD2623	0.987013	1	0.993377
CD2637	0.987013	1	0.993377
CD2638	0.987013	1	0.993377
CD2646	0.987013	1	0.993377
CD2662	0.987013	1	0.993377
CD2702	0.987013	1	0.993377
CD2710	0.987013	1	0.993377
CD2722	0.987013	1	0.993377
CD2727	0.987013	1	0.993377
CD2738	0.987013	1	0.993377
CD2739	0.987013	1	0.993377
CD2741	0.987013	1	0.993377
CD2748	0.987013	1	0.993377
CD2803	0.987013	1	0.993377
CD2811	0.987013	1	0.993377
CD2816	0.987013	1	0.993377
CD2858	0.987013	1	0.993377
CD3071	0.987013	1	0.993377
CD3236	0.987013	1	0.993377
CD3308	0.987013	1	0.993377
CD3395	0.987013	1	0.993377
CD3463	0.987013	1	0.993377
CD3486	0.987013	1	0.993377
CD0345	0.987013	0.986486	0.986755
CD0393	0.987013	0.986486	0.986755
CD0531	0.987013	0.986486	0.986755
CD0777	0.987013	0.986486	0.986755
CD0888	0.987013	0.986486	0.986755
CD1062	0.987013	0.986486	0.986755
CD1148	0.987013	0.986486	0.986755
CD1189	0.987013	0.986486	0.986755
CD1196	0.987013	0.986486	0.986755
CD1221	0.987013	0.986486	0.986755
CD1303	0.987013	0.986486	0.986755
CD1357	0.987013	0.986486	0.986755
CD1380	0.987013	0.986486	0.986755
CD1393	0.987013	0.986486	0.986755
CD1436	0.987013	0.986486	0.986755
CD1503	0.987013	0.986486	0.986755
CD1545	0.987013	0.986486	0.986755
CD1590	0.987013	0.986486	0.986755
CD1616	0.987013	0.986486	0.986755
CD1638	0.987013	0.986486	0.986755
CD1665	0.987013	0.986486	0.986755
CD1692	0.987013	0.986486	0.986755
CD1729	0.987013	0.986486	0.986755
CD1781	0.987013	0.986486	0.986755
CD1795	0.987013	0.986486	0.986755
CD1826	0.987013	0.986486	0.986755
CD2060	0.987013	0.986486	0.986755
CD2063	0.987013	0.986486	0.986755
CD2156	0.987013	0.986486	0.986755
CD2240	0.987013	0.986486	0.986755
CD2248	0.987013	0.986486	0.986755
CD2272	0.987013	0.986486	0.986755
CD2275	0.987013	0.986486	0.986755
CD2280	0.987013	0.986486	0.986755
CD2322	0.987013	0.986486	0.986755
CD2325	0.987013	0.986486	0.986755
CD2351	0.987013	0.986486	0.986755
CD2437	0.987013	0.986486	0.986755
CD2441	0.987013	0.986486	0.986755
CD2539	0.987013	0.986486	0.986755
CD2550	0.987013	0.986486	0.986755
CD2584	0.987013	0.986486	0.986755
CD2615	0.987013	0.986486	0.986755
CD2622	0.987013	0.986486	0.986755
CD2679	0.987013	0.986486	0.986755
CD2716	0.987013	0.986486	0.986755
CD2721	0.987013	0.986486	0.986755
CD2723	0.987013	0.986486	0.986755
CD2730	0.987013	0.986486	0.986755
CD2763	0.987013	0.986486	0.986755
CD2824	0.987013	0.986486	0.986755
CD2836	0.987013	0.986486	0.986755
CD2837	0.987013	0.986486	0.986755
CD3016	0.987013	0.986486	0.986755
CD3271	0.987013	0.986486	0.986755
CD3287	0.987013	0.986486	0.986755
CD3302	0.987013	0.986486	0.986755
CD3316	0.987013	0.986486	0.986755
CD0116	0.987013	0.972973	0.980132
CD0147	0.987013	0.972973	0.980132
CD0540	0.987013	0.972973	0.980132
CD0557	0.987013	0.972973	0.980132
CD0567	0.987013	0.972973	0.980132
CD0862	0.987013	0.972973	0.980132
CD1017	0.987013	0.972973	0.980132
CD1047	0.987013	0.972973	0.980132
CD1084	0.987013	0.972973	0.980132
CD1195	0.987013	0.972973	0.980132
CD1229	0.987013	0.972973	0.980132
CD1320	0.987013	0.972973	0.980132
CD1411	0.987013	0.972973	0.980132
CD1529	0.987013	0.972973	0.980132
CD1548	0.987013	0.972973	0.980132
CD1632	0.987013	0.972973	0.980132
CD1653	0.987013	0.972973	0.980132
CD1785	0.987013	0.972973	0.980132
CD1794	0.987013	0.972973	0.980132
CD1802	0.987013	0.972973	0.980132
CD1810	0.987013	0.972973	0.980132
CD1992	0.987013	0.972973	0.980132
CD2088	0.987013	0.972973	0.980132
CD2141	0.987013	0.972973	0.980132
CD2251	0.987013	0.972973	0.980132
CD2329	0.987013	0.972973	0.980132
CD2342	0.987013	0.972973	0.980132
CD2429	0.987013	0.972973	0.980132
CD2491	0.987013	0.972973	0.980132
CD2565	0.987013	0.972973	0.980132
CD2707	0.987013	0.972973	0.980132
CD2782	0.987013	0.972973	0.980132
CD2840	0.987013	0.972973	0.980132
CD2854	0.987013	0.972973	0.980132
CD2871	0.987013	0.972973	0.980132
CD2998	0.987013	0.972973	0.980132
CD3172	0.987013	0.972973	0.980132
CD3222	0.987013	0.972973	0.980132
CD3241	0.987013	0.972973	0.980132
CD3270	0.987013	0.972973	0.980132
CD0121	0.987013	0.959459	0.97351
CD0780	0.987013	0.959459	0.97351
CD1028	0.987013	0.959459	0.97351
CD1194	0.987013	0.959459	0.97351
CD1213	0.987013	0.959459	0.97351
CD1461	0.987013	0.959459	0.97351
CD1495	0.987013	0.959459	0.97351
CD1510	0.987013	0.959459	0.97351
CD2061	0.987013	0.959459	0.97351
CD2073	0.987013	0.959459	0.97351
CD2194	0.987013	0.959459	0.97351
CD2258	0.987013	0.959459	0.97351
CD2282	0.987013	0.959459	0.97351
CD2582	0.987013	0.959459	0.97351
CD2745	0.987013	0.959459	0.97351
CD2777	0.987013	0.959459	0.97351
CD2801	0.987013	0.959459	0.97351
CD2826	0.987013	0.959459	0.97351
CD2960	0.987013	0.959459	0.97351
CD3411	0.987013	0.959459	0.97351
CD0696	0.987013	0.945946	0.966887
CD1075	0.987013	0.945946	0.966887
CD1355	0.987013	0.945946	0.966887
CD1643	0.987013	0.945946	0.966887
CD1686	0.987013	0.945946	0.966887
CD2034	0.987013	0.945946	0.966887
CD2334	0.987013	0.945946	0.966887
CD2349	0.987013	0.945946	0.966887
CD2435	0.987013	0.945946	0.966887
CD2478	0.987013	0.945946	0.966887
CD2636	0.987013	0.945946	0.966887
CD2642	0.987013	0.945946	0.966887
CD3010	0.987013	0.945946	0.966887
CD3217	0.987013	0.945946	0.966887
CD3498	0.987013	0.945946	0.966887
CD0150	0.987013	0.932432	0.960265
CD0314	0.987013	0.932432	0.960265
CD0353	0.987013	0.932432	0.960265
CD0677	0.987013	0.932432	0.960265
CD1033	0.987013	0.932432	0.960265
CD1280	0.987013	0.932432	0.960265
CD1533	0.987013	0.932432	0.960265
CD1615	0.987013	0.932432	0.960265
CD1681	0.987013	0.932432	0.960265
CD1704	0.987013	0.932432	0.960265
CD1798	0.987013	0.932432	0.960265
CD2370	0.987013	0.932432	0.960265
CD2386	0.987013	0.932432	0.960265
CD2567	0.987013	0.932432	0.960265
CD2743	0.987013	0.932432	0.960265
CD0788	0.987013	0.918919	0.953642
CD0815	0.987013	0.918919	0.953642
CD1197	0.987013	0.918919	0.953642
CD1609	0.987013	0.918919	0.953642
CD1752	0.987013	0.918919	0.953642
CD1973	0.987013	0.918919	0.953642
CD2114	0.987013	0.918919	0.953642
CD2217	0.987013	0.918919	0.953642
CD2628	0.987013	0.918919	0.953642
CD2804	0.987013	0.918919	0.953642
CD3194	0.987013	0.918919	0.953642
CD3198	0.987013	0.918919	0.953642
CD0297	0.987013	0.905405	0.94702
CD0334	0.987013	0.905405	0.94702
CD0493	0.987013	0.905405	0.94702
CD0773	0.987013	0.905405	0.94702
CD0775	0.987013	0.905405	0.94702
CD1225	0.987013	0.905405	0.94702
CD1433	0.987013	0.905405	0.94702
CD1631	0.987013	0.905405	0.94702
CD1927	0.987013	0.905405	0.94702
CD2632	0.987013	0.905405	0.94702
CD2805	0.987013	0.905405	0.94702
CD2835	0.987013	0.905405	0.94702
CD3100	0.987013	0.905405	0.94702
CD3199	0.987013	0.905405	0.94702
CD0153	0.987013	0.891892	0.940397
CD1054	0.987013	0.891892	0.940397
CD1089	0.987013	0.891892	0.940397
CD1454	0.987013	0.891892	0.940397
CD1543	0.987013	0.891892	0.940397
CD1636	0.987013	0.891892	0.940397
CD1695	0.987013	0.891892	0.940397
CD1837	0.987013	0.891892	0.940397
CD2105	0.987013	0.891892	0.940397
CD2506	0.987013	0.891892	0.940397
CD3123	0.987013	0.891892	0.940397
CD3440	0.987013	0.891892	0.940397
CD0130	0.987013	0.878378	0.933775
CD0322	0.987013	0.878378	0.933775
CD0690	0.987013	0.878378	0.933775
CD0774	0.987013	0.878378	0.933775
CD1960	0.987013	0.878378	0.933775
CD2058	0.987013	0.878378	0.933775
CD2237	0.987013	0.878378	0.933775
CD2324	0.987013	0.878378	0.933775
CD2343	0.987013	0.878378	0.933775
CD3110	0.987013	0.878378	0.933775
CD3428	0.987013	0.878378	0.933775
CD3444	0.987013	0.878378	0.933775
CD3494	0.987013	0.878378	0.933775
CD0734	0.987013	0.864865	0.927152
CD1484	0.987013	0.864865	0.927152
CD2074	0.987013	0.864865	0.927152
CD2399	0.987013	0.864865	0.927152
CD2843	0.987013	0.864865	0.927152
CD3101	0.987013	0.864865	0.927152
CD3245	0.987013	0.864865	0.927152
CD0790	0.987013	0.851351	0.92053
CD1603	0.987013	0.851351	0.92053
CD2056	0.987013	0.851351	0.92053
CD2084	0.987013	0.851351	0.92053
CD2151	0.987013	0.851351	0.92053
CD2232	0.987013	0.851351	0.92053
CD2684	0.987013	0.851351	0.92053
CD1281	0.987013	0.837838	0.913907
CD1383	0.987013	0.837838	0.913907
CD1496	0.987013	0.837838	0.913907
CD1528	0.987013	0.837838	0.913907
CD1608	0.987013	0.837838	0.913907
CD1792	0.987013	0.837838	0.913907
CD1947	0.987013	0.837838	0.913907
CD1993	0.987013	0.837838	0.913907
CD2199	0.987013	0.837838	0.913907
CD2706	0.987013	0.837838	0.913907
CD3184	0.987013	0.837838	0.913907
CD0999	0.987013	0.824324	0.907285
CD1748	0.987013	0.824324	0.907285
CD1838	0.987013	0.824324	0.907285
CD1900	0.987013	0.824324	0.907285
CD2566	0.987013	0.824324	0.907285
CD2709	0.987013	0.824324	0.907285
CD1739	0.987013	0.810811	0.900662
CD1819	0.987013	0.810811	0.900662
CD2616	0.987013	0.810811	0.900662
CD0880	0.987013	0.797297	0.89404
CD1307	0.987013	0.797297	0.89404
CD1319	0.987013	0.797297	0.89404
CD1581	0.987013	0.797297	0.89404
CD1633	0.987013	0.797297	0.89404
CD1829	0.987013	0.797297	0.89404
CD1994	0.987013	0.797297	0.89404
CD2146	0.987013	0.797297	0.89404
CD2215	0.987013	0.797297	0.89404
CD0874	0.987013	0.783784	0.887417
CD1310	0.987013	0.783784	0.887417
CD1741	0.987013	0.783784	0.887417
CD2043	0.987013	0.783784	0.887417
CD2568	0.987013	0.783784	0.887417
CD3001	0.987013	0.783784	0.887417
CD3116	0.987013	0.783784	0.887417
CD1259	0.987013	0.77027	0.880795
CD2635	0.987013	0.77027	0.880795
CD3059	0.987013	0.77027	0.880795
CD1067	0.987013	0.756757	0.874172
CD1016	0.987013	0.743243	0.86755
CD1439	0.987013	0.743243	0.86755
CD2153	0.987013	0.743243	0.86755
CD2352	0.987013	0.743243	0.86755
CD1057	0.987013	0.72973	0.860927
CD1326	0.987013	0.72973	0.860927
CD1985	0.987013	0.72973	0.860927
CD2420	0.987013	0.72973	0.860927
CD2531	0.987013	0.72973	0.860927
CD2888	0.987013	0.72973	0.860927
CD1121	0.987013	0.716216	0.854305
CD1314	0.987013	0.716216	0.854305
CD3216	0.987013	0.702703	0.847682
CD2108	0.987013	0.689189	0.84106
CD2096	0.987013	0.675676	0.834437
CD1940	0.987013	0.662162	0.827815
CD1352	0.987013	0.648649	0.821192
CD2180	0.987013	0.648649	0.821192
CD1815	0.987013	0.621622	0.807947
CD2597	0.987013	0.621622	0.807947
CD3237	0.987013	0.621622	0.807947
CD0213	0.987013	0.608108	0.801325
CD1470	0.987013	0.608108	0.801325
CD2210	0.987013	0.608108	0.801325
CD1247	0.987013	0.594595	0.794702
CD2578	0.987013	0.594595	0.794702
CD1901	0.987013	0.567568	0.781457
CD3195	0.987013	0.554054	0.774834
CD2184	0.987013	0.540541	0.768212
CD0755	0.987013	0.527027	0.761589
CD1077	0.987013	0.527027	0.761589
CD1242	0.987013	0.527027	0.761589
CD1488	0.987013	0.513514	0.754967
CD0754	0.987013	0.5	0.748344
CD1897	0.987013	0.5	0.748344
CD2422	0.987013	0.5	0.748344
CD0843	0.987013	0.486486	0.741722
CD0665	0.987013	0.472973	0.735099
CD1329	0.987013	0.472973	0.735099
CD1056	0.987013	0.445946	0.721854
CD0640	0.987013	0.432432	0.715232
CD1343	0.987013	0.432432	0.715232
CD0722	0.987013	0.364865	0.682119
CD2159	0.987013	0.310811	0.655629
CD2987	0.987013	0.310811	0.655629
CD3249	0.987013	0.283784	0.642384
CD1702	0.987013	0.256757	0.629139
CD1079	0.987013	0.22973	0.615894
CD1335	0.987013	0.216216	0.609272
CD0518	0.987013	0.189189	0.596026
CD1790	0.987013	0.162162	0.582781
CD0082	0.974026	1	0.986755
CD0134	0.974026	1	0.986755
CD0169	0.974026	1	0.986755
CD0170	0.974026	1	0.986755
CD0175	0.974026	1	0.986755
CD0179	0.974026	1	0.986755
CD0283	0.974026	1	0.986755
CD0289	0.974026	1	0.986755
CD0333	0.974026	1	0.986755
CD0668	0.974026	1	0.986755
CD0691	0.974026	1	0.986755
CD0695	0.974026	1	0.986755
CD0703	0.974026	1	0.986755
CD0739	0.974026	1	0.986755
CD0740	0.974026	1	0.986755
CD0760	0.974026	1	0.986755
CD0818	0.974026	1	0.986755
CD0871	0.974026	1	0.986755
CD0887	0.974026	1	0.986755
CD0893	0.974026	1	0.986755
CD0899	0.974026	1	0.986755
CD1004	0.974026	1	0.986755
CD1013	0.974026	1	0.986755
CD1025	0.974026	1	0.986755
CD1137	0.974026	1	0.986755
CD1138	0.974026	1	0.986755
CD1141	0.974026	1	0.986755
CD1145	0.974026	1	0.986755
CD1150	0.974026	1	0.986755
CD1159	0.974026	1	0.986755
CD1160	0.974026	1	0.986755
CD1164	0.974026	1	0.986755
CD1176	0.974026	1	0.986755
CD1178	0.974026	1	0.986755
CD1193	0.974026	1	0.986755
CD1207	0.974026	1	0.986755
CD1257	0.974026	1	0.986755
CD1271	0.974026	1	0.986755
CD1341	0.974026	1	0.986755
CD1394	0.974026	1	0.986755
CD1409	0.974026	1	0.986755
CD1536	0.974026	1	0.986755
CD1577	0.974026	1	0.986755
CD1595	0.974026	1	0.986755
CD1639	0.974026	1	0.986755
CD1682	0.974026	1	0.986755
CD1688	0.974026	1	0.986755
CD1696	0.974026	1	0.986755
CD1747	0.974026	1	0.986755
CD1898	0.974026	1	0.986755
CD2065	0.974026	1	0.986755
CD2112	0.974026	1	0.986755
CD2139	0.974026	1	0.986755
CD2140	0.974026	1	0.986755
CD2193	0.974026	1	0.986755
CD2263	0.974026	1	0.986755
CD2440	0.974026	1	0.986755
CD2469	0.974026	1	0.986755
CD2496	0.974026	1	0.986755
CD2575	0.974026	1	0.986755
CD2580	0.974026	1	0.986755
CD2581	0.974026	1	0.986755
CD2588	0.974026	1	0.986755
CD2590	0.974026	1	0.986755
CD2633	0.974026	1	0.986755
CD2643	0.974026	1	0.986755
CD2713	0.974026	1	0.986755
CD2728	0.974026	1	0.986755
CD2756	0.974026	1	0.986755
CD2761	0.974026	1	0.986755
CD2771	0.974026	1	0.986755
CD2773	0.974026	1	0.986755
CD2817	0.974026	1	0.986755
CD2818	0.974026	1	0.986755
CD2830	0.974026	1	0.986755
CD2834	0.974026	1	0.986755
CD2853	0.974026	1	0.986755
CD2958	0.974026	1	0.986755
CD2992	0.974026	1	0.986755
CD2997	0.974026	1	0.986755
CD3134	0.974026	1	0.986755
CD3220	0.974026	1	0.986755
CD3247	0.974026	1	0.986755
CD3272	0.974026	1	0.986755
CD3290	0.974026	1	0.986755
CD3297	0.974026	1	0.986755
CD3299	0.974026	1	0.986755
CD3310	0.974026	1	0.986755
CD3312	0.974026	1	0.986755
CD3313	0.974026	1	0.986755
CD3396	0.974026	1	0.986755
CD3397	0.974026	1	0.986755
CD3460	0.974026	1	0.986755
CD3485	0.974026	1	0.986755
CD3490	0.974026	1	0.986755
CD3539	0.974026	1	0.986755
CD0110	0.974026	0.986486	0.980132
CD0218	0.974026	0.986486	0.980132
CD0390	0.974026	0.986486	0.980132
CD0397	0.974026	0.986486	0.980132
CD0594	0.974026	0.986486	0.980132
CD0759	0.974026	0.986486	0.980132
CD0809	0.974026	0.986486	0.980132
CD0902	0.974026	0.986486	0.980132
CD0984	0.974026	0.986486	0.980132
CD1022	0.974026	0.986486	0.980132
CD1085	0.974026	0.986486	0.980132
CD1258	0.974026	0.986486	0.980132
CD1287	0.974026	0.986486	0.980132
CD1296	0.974026	0.986486	0.980132
CD1300	0.974026	0.986486	0.980132
CD1346	0.974026	0.986486	0.980132
CD1415	0.974026	0.986486	0.980132
CD1534	0.974026	0.986486	0.980132
CD1596	0.974026	0.986486	0.980132
CD1641	0.974026	0.986486	0.980132
CD1663	0.974026	0.986486	0.980132
CD1822	0.974026	0.986486	0.980132
CD2111	0.974026	0.986486	0.980132
CD2127	0.974026	0.986486	0.980132
CD2233	0.974026	0.986486	0.980132
CD2378	0.974026	0.986486	0.980132
CD2516	0.974026	0.986486	0.980132
CD2538	0.974026	0.986486	0.980132
CD2591	0.974026	0.986486	0.980132
CD2593	0.974026	0.986486	0.980132
CD2641	0.974026	0.986486	0.980132
CD2703	0.974026	0.986486	0.980132
CD2713	0.974026	0.986486	0.980132
CD2717	0.974026	0.986486	0.980132
CD2734	0.974026	0.986486	0.980132
CD2762	0.974026	0.986486	0.980132
CD2786	0.974026	0.986486	0.980132
CD2856	0.974026	0.986486	0.980132
CD3157	0.974026	0.986486	0.980132
CD3163	0.974026	0.986486	0.980132
CD3483	0.974026	0.986486	0.980132
CD3597	0.974026	0.986486	0.980132
CD0101	0.974026	0.972973	0.97351
CD0178	0.974026	0.972973	0.97351
CD0829	0.974026	0.972973	0.97351
CD0838	0.974026	0.972973	0.97351
CD0894	0.974026	0.972973	0.97351
CD1204	0.974026	0.972973	0.97351
CD1425	0.974026	0.972973	0.97351
CD1504	0.974026	0.972973	0.97351
CD1554	0.974026	0.972973	0.97351
CD1558	0.974026	0.972973	0.97351
CD1717	0.974026	0.972973	0.97351
CD2475	0.974026	0.972973	0.97351
CD2617	0.974026	0.972973	0.97351
CD2675	0.974026	0.972973	0.97351
CD2841	0.974026	0.972973	0.97351
CD2957	0.974026	0.972973	0.97351
CD2990	0.974026	0.972973	0.97351
CD3007	0.974026	0.972973	0.97351
CD3088	0.974026	0.972973	0.97351
CD3223	0.974026	0.972973	0.97351
CD3398	0.974026	0.972973	0.97351
CD0118	0.974026	0.959459	0.966887
CD0580	0.974026	0.959459	0.966887
CD0698	0.974026	0.959459	0.966887
CD0837	0.974026	0.959459	0.966887
CD1027	0.974026	0.959459	0.966887
CD1555	0.974026	0.959459	0.966887
CD1706	0.974026	0.959459	0.966887
CD2049	0.974026	0.959459	0.966887
CD2250	0.974026	0.959459	0.966887
CD2323	0.974026	0.959459	0.966887
CD2327	0.974026	0.959459	0.966887
CD2374	0.974026	0.959459	0.966887
CD2522	0.974026	0.959459	0.966887
CD2572	0.974026	0.959459	0.966887
CD2731	0.974026	0.959459	0.966887
CD2866	0.974026	0.959459	0.966887
CD2874	0.974026	0.959459	0.966887
CD2877	0.974026	0.959459	0.966887
CD3253	0.974026	0.959459	0.966887
CD0124	0.974026	0.945946	0.960265
CD0392	0.974026	0.945946	0.960265
CD0852	0.974026	0.945946	0.960265
CD1060	0.974026	0.945946	0.960265
CD1212	0.974026	0.945946	0.960265
CD1559	0.974026	0.945946	0.960265
CD2341	0.974026	0.945946	0.960265
CD2819	0.974026	0.945946	0.960265
CD2876	0.974026	0.945946	0.960265
CD3227	0.974026	0.945946	0.960265
CD3263	0.974026	0.945946	0.960265
CD3319	0.974026	0.945946	0.960265
CD0516	0.974026	0.932432	0.953642
CD0609	0.974026	0.932432	0.953642
CD0714	0.974026	0.932432	0.953642
CD0856	0.974026	0.932432	0.953642
CD1318	0.974026	0.932432	0.953642
CD1443	0.974026	0.932432	0.953642
CD1537	0.974026	0.932432	0.953642
CD1930	0.974026	0.932432	0.953642
CD2144	0.974026	0.932432	0.953642
CD2164	0.974026	0.932432	0.953642
CD2786	0.974026	0.932432	0.953642
CD3069	0.974026	0.932432	0.953642
CD3094	0.974026	0.932432	0.953642
CD3281	0.974026	0.932432	0.953642
CD3430	0.974026	0.932432	0.953642
CD3587	0.974026	0.932432	0.953642
CD0146	0.974026	0.918919	0.94702
CD0596	0.974026	0.918919	0.94702
CD0901	0.974026	0.918919	0.94702
CD1023	0.974026	0.918919	0.94702
CD1124	0.974026	0.918919	0.94702
CD2718	0.974026	0.918919	0.94702
CD2783	0.974026	0.918919	0.94702
CD2849	0.974026	0.918919	0.94702
CD3066	0.974026	0.918919	0.94702
CD0108	0.974026	0.905405	0.940397
CD1645	0.974026	0.905405	0.940397
CD1670	0.974026	0.905405	0.940397
CD1780	0.974026	0.905405	0.940397
CD2078	0.974026	0.905405	0.940397
CD2193	0.974026	0.905405	0.940397
CD2205	0.974026	0.905405	0.940397
CD2274	0.974026	0.905405	0.940397
CD2373	0.974026	0.905405	0.940397
CD2385	0.974026	0.905405	0.940397
CD2406	0.974026	0.905405	0.940397
CD3061	0.974026	0.905405	0.940397
CD3167	0.974026	0.905405	0.940397
CD3183	0.974026	0.905405	0.940397
CD3196	0.974026	0.905405	0.940397
CD3200	0.974026	0.905405	0.940397
CD1086	0.974026	0.891892	0.933775
CD2405	0.974026	0.891892	0.933775
CD2457	0.974026	0.891892	0.933775
CD2458	0.974026	0.891892	0.933775
CD2692	0.974026	0.891892	0.933775
CD3105	0.974026	0.891892	0.933775
CD3109	0.974026	0.891892	0.933775
CD3122	0.974026	0.891892	0.933775
CD0312	0.974026	0.878378	0.927152
CD0638	0.974026	0.878378	0.927152
CD1243	0.974026	0.878378	0.927152
CD1779	0.974026	0.878378	0.927152
CD2126	0.974026	0.878378	0.927152
CD2279	0.974026	0.878378	0.927152
CD2569	0.974026	0.878378	0.927152
CD2802	0.974026	0.878378	0.927152
CD1183	0.974026	0.864865	0.92053
CD1576	0.974026	0.864865	0.92053
CD1712	0.974026	0.864865	0.92053
CD1732	0.974026	0.864865	0.92053
CD2092	0.974026	0.864865	0.92053
CD2387	0.974026	0.864865	0.92053
CD0530	0.974026	0.851351	0.913907
CD1127	0.974026	0.851351	0.913907
CD2016	0.974026	0.851351	0.913907
CD2787	0.974026	0.851351	0.913907
CD2787	0.974026	0.851351	0.913907
CD1040	0.974026	0.837838	0.907285
CD1444	0.974026	0.837838	0.907285
CD1678	0.974026	0.837838	0.907285
CD1956	0.974026	0.837838	0.907285
CD1978	0.974026	0.837838	0.907285
CD1185	0.974026	0.824324	0.900662
CD1602	0.974026	0.824324	0.900662
CD1698	0.974026	0.824324	0.900662
CD2166	0.974026	0.824324	0.900662
CD2208	0.974026	0.824324	0.900662
CD3035	0.974026	0.824324	0.900662
CD3307	0.974026	0.824324	0.900662
CD0485	0.974026	0.810811	0.89404
CD1260	0.974026	0.810811	0.89404
CD1583	0.974026	0.810811	0.89404
CD2152	0.974026	0.810811	0.89404
CD3436	0.974026	0.810811	0.89404
CD0305	0.974026	0.797297	0.887417
CD0626	0.974026	0.797297	0.887417
CD0807	0.974026	0.797297	0.887417
CD1317	0.974026	0.797297	0.887417
CD2600	0.974026	0.797297	0.887417
CD1968	0.974026	0.783784	0.880795
CD2050	0.974026	0.783784	0.880795
CD3234	0.974026	0.783784	0.880795
CD1450	0.974026	0.77027	0.874172
CD1523	0.974026	0.77027	0.874172
CD2514	0.974026	0.77027	0.874172
CD1611	0.974026	0.756757	0.86755
CD1722	0.974026	0.756757	0.86755
CD3002	0.974026	0.756757	0.86755
CD0823	0.974026	0.743243	0.860927
CD0492	0.974026	0.72973	0.854305
CD1050	0.974026	0.72973	0.854305
CD2499	0.974026	0.72973	0.854305
CD0831	0.974026	0.716216	0.847682
CD1737	0.974026	0.716216	0.847682
CD3121	0.974026	0.716216	0.847682
CD1465	0.974026	0.702703	0.84106
CD2243	0.974026	0.702703	0.84106
CD2719	0.974026	0.689189	0.834437
CD2967	0.974026	0.689189	0.834437
CD2988	0.974026	0.689189	0.834437
CD0622	0.974026	0.675676	0.827815
CD0649	0.974026	0.675676	0.827815
CD0850	0.974026	0.675676	0.827815
CD1070	0.974026	0.675676	0.827815
CD2042	0.974026	0.662162	0.821192
CD1943	0.974026	0.648649	0.81457
CD2964	0.974026	0.635135	0.807947
CD1801	0.974026	0.608108	0.794702
CD1809	0.974026	0.608108	0.794702
CD0450	0.974026	0.581081	0.781457
CD1416	0.974026	0.581081	0.781457
CD1804	0.974026	0.581081	0.781457
CD2083	0.974026	0.581081	0.781457
CD2986	0.974026	0.581081	0.781457
CD1763	0.974026	0.554054	0.768212
CD0751	0.974026	0.540541	0.761589
CD0569	0.974026	0.527027	0.754967
CD0828	0.974026	0.527027	0.754967
CD1073	0.974026	0.527027	0.754967
CD2995	0.974026	0.527027	0.754967
CD3005	0.974026	0.5	0.741722
CD1982	0.974026	0.472973	0.728477
CD1044	0.974026	0.418919	0.701987
CD2381	0.974026	0.405405	0.695364
CD1398	0.974026	0.337838	0.662252
CD1772	0.974026	0.283784	0.635762
CD2504	0.974026	0.216216	0.602649
CD1345	0.974026	0.189189	0.589404
CD2474	0.974026	0.148649	0.569536
CD1181	0.974026	0.121622	0.556291
CD2045	0.974026	-0.27027	0.364238
CD0070	0.961039	1	0.980132
CD0080	0.961039	1	0.980132
CD0083	0.961039	1	0.980132
CD0095	0.961039	1	0.980132
CD0102	0.961039	1	0.980132
CD0115	0.961039	1	0.980132
CD0131	0.961039	1	0.980132
CD0139	0.961039	1	0.980132
CD0142	0.961039	1	0.980132
CD0145	0.961039	1	0.980132
CD0174	0.961039	1	0.980132
CD0185	0.961039	1	0.980132
CD0198	0.961039	1	0.980132
CD0284	0.961039	1	0.980132
CD0306	0.961039	1	0.980132
CD0547	0.961039	1	0.980132
CD0556	0.961039	1	0.980132
CD0559	0.961039	1	0.980132
CD0561	0.961039	1	0.980132
CD0670	0.961039	1	0.980132
CD0676	0.961039	1	0.980132
CD0697	0.961039	1	0.980132
CD0749	0.961039	1	0.980132
CD0771	0.961039	1	0.980132
CD0779	0.961039	1	0.980132
CD0849	0.961039	1	0.980132
CD0890	0.961039	1	0.980132
CD0903	0.961039	1	0.980132
CD0991	0.961039	1	0.980132
CD0996	0.961039	1	0.980132
CD1170	0.961039	1	0.980132
CD1268	0.961039	1	0.980132
CD1285	0.961039	1	0.980132
CD1379	0.961039	1	0.980132
CD1767	0.961039	1	0.980132
CD2197	0.961039	1	0.980132
CD2319	0.961039	1	0.980132
CD2393	0.961039	1	0.980132
CD2432	0.961039	1	0.980132
CD2460	0.961039	1	0.980132
CD2463	0.961039	1	0.980132
CD2557	0.961039	1	0.980132
CD2559	0.961039	1	0.980132
CD2587	0.961039	1	0.980132
CD2619	0.961039	1	0.980132
CD2652	0.961039	1	0.980132
CD2663	0.961039	1	0.980132
CD2747	0.961039	1	0.980132
CD2755	0.961039	1	0.980132
CD2769	0.961039	1	0.980132
CD2857	0.961039	1	0.980132
CD2878	0.961039	1	0.980132
CD3040	0.961039	1	0.980132
CD3402	0.961039	1	0.980132
CD3456	0.961039	1	0.980132
CD3457	0.961039	1	0.980132
CD3471	0.961039	1	0.980132
CD3474	0.961039	1	0.980132
CD3476	0.961039	1	0.980132
CD3477	0.961039	1	0.980132
CD3484	0.961039	1	0.980132
CD3520	0.961039	1	0.980132
CD3544	0.961039	1	0.980132
CD0093	0.961039	0.986486	0.97351
CD0096	0.961039	0.986486	0.97351
CD0128	0.961039	0.986486	0.97351
CD0291	0.961039	0.986486	0.97351
CD0307	0.961039	0.986486	0.97351
CD0449	0.961039	0.986486	0.97351
CD0555	0.961039	0.986486	0.97351
CD0694	0.961039	0.986486	0.97351
CD0804	0.961039	0.986486	0.97351
CD0985	0.961039	0.986486	0.97351
CD1038	0.961039	0.986486	0.97351
CD1063	0.961039	0.986486	0.97351
CD1135	0.961039	0.986486	0.97351
CD1601	0.961039	0.986486	0.97351
CD1774	0.961039	0.986486	0.97351
CD1938	0.961039	0.986486	0.97351
CD2054	0.961039	0.986486	0.97351
CD2125	0.961039	0.986486	0.97351
CD2142	0.961039	0.986486	0.97351
CD2316	0.961039	0.986486	0.97351
CD2330	0.961039	0.986486	0.97351
CD2348	0.961039	0.986486	0.97351
CD2372	0.961039	0.986486	0.97351
CD2446	0.961039	0.986486	0.97351
CD2656	0.961039	0.986486	0.97351
CD2724	0.961039	0.986486	0.97351
CD2880	0.961039	0.986486	0.97351
CD3135	0.961039	0.986486	0.97351
CD3283	0.961039	0.986486	0.97351
CD3289	0.961039	0.986486	0.97351
CD3305	0.961039	0.986486	0.97351
CD3416	0.961039	0.986486	0.97351
CD3608	0.961039	0.986486	0.97351
CD0207	0.961039	0.972973	0.966887
CD0535	0.961039	0.972973	0.966887
CD0827	0.961039	0.972973	0.966887
CD1401	0.961039	0.972973	0.966887
CD1566	0.961039	0.972973	0.966887
CD1644	0.961039	0.972973	0.966887
CD2456	0.961039	0.972973	0.966887
CD3279	0.961039	0.972973	0.966887
CD3286	0.961039	0.972973	0.966887
CD3487	0.961039	0.972973	0.966887
CD3581	0.961039	0.972973	0.966887
CD0049	0.961039	0.959459	0.960265
CD0168	0.961039	0.959459	0.960265
CD0389	0.961039	0.959459	0.960265
CD0577	0.961039	0.959459	0.960265
CD0628	0.961039	0.959459	0.960265
CD0689	0.961039	0.959459	0.960265
CD2212	0.961039	0.959459	0.960265
CD2336	0.961039	0.959459	0.960265
CD2371	0.961039	0.959459	0.960265
CD2535	0.961039	0.959459	0.960265
CD2626	0.961039	0.959459	0.960265
CD2653	0.961039	0.959459	0.960265
CD3000	0.961039	0.959459	0.960265
CD3443	0.961039	0.959459	0.960265
CD3488	0.961039	0.959459	0.960265
CD0122	0.961039	0.945946	0.953642
CD0273	0.961039	0.945946	0.953642
CD0839	0.961039	0.945946	0.953642
CD0872	0.961039	0.945946	0.953642
CD1365	0.961039	0.945946	0.953642
CD1693	0.961039	0.945946	0.953642
CD1899	0.961039	0.945946	0.953642
CD2154	0.961039	0.945946	0.953642
CD2562	0.961039	0.945946	0.953642
CD2711	0.961039	0.945946	0.953642
CD3576	0.961039	0.945946	0.953642
CD0225	0.961039	0.932432	0.94702
CD0543	0.961039	0.932432	0.94702
CD1051	0.961039	0.932432	0.94702
CD1358	0.961039	0.932432	0.94702
CD1635	0.961039	0.932432	0.94702
CD1674	0.961039	0.932432	0.94702
CD2340	0.961039	0.932432	0.94702
CD2726	0.961039	0.932432	0.94702
CD3231	0.961039	0.932432	0.94702
CD3275	0.961039	0.932432	0.94702
CD3355	0.961039	0.932432	0.94702
CD3629	0.961039	0.932432	0.94702
CD0059	0.961039	0.918919	0.940397
CD0534	0.961039	0.918919	0.940397
CD0810	0.961039	0.918919	0.940397
CD0816	0.961039	0.918919	0.940397
CD1325	0.961039	0.918919	0.940397
CD1400	0.961039	0.918919	0.940397
CD1453	0.961039	0.918919	0.940397
CD1669	0.961039	0.918919	0.940397
CD1707	0.961039	0.918919	0.940397
CD1933	0.961039	0.918919	0.940397
CD2097	0.961039	0.918919	0.940397
CD2102	0.961039	0.918919	0.940397
CD2242	0.961039	0.918919	0.940397
CD2512	0.961039	0.918919	0.940397
CD2594	0.961039	0.918919	0.940397
CD2658	0.961039	0.918919	0.940397
CD1814	0.961039	0.905405	0.933775
CD2875	0.961039	0.905405	0.933775
CD2973	0.961039	0.905405	0.933775
CD3368	0.961039	0.905405	0.933775
CD0571	0.961039	0.891892	0.927152
CD0582	0.961039	0.891892	0.927152
CD1032	0.961039	0.891892	0.927152
CD1705	0.961039	0.891892	0.927152
CD1731	0.961039	0.891892	0.927152
CD2081	0.961039	0.891892	0.927152
CD2181	0.961039	0.891892	0.927152
CD0313	0.961039	0.878378	0.92053
CD1029	0.961039	0.878378	0.92053
CD1332	0.961039	0.878378	0.92053
CD1362	0.961039	0.878378	0.92053
CD1480	0.961039	0.878378	0.92053
CD1975	0.961039	0.878378	0.92053
CD3120	0.961039	0.878378	0.92053
CD0023	0.961039	0.864865	0.913907
CD0302	0.961039	0.864865	0.913907
CD0875	0.961039	0.864865	0.913907
CD1173	0.961039	0.864865	0.913907
CD1302	0.961039	0.864865	0.913907
CD1540	0.961039	0.864865	0.913907
CD1988	0.961039	0.864865	0.913907
CD2337	0.961039	0.864865	0.913907
CD2693	0.961039	0.864865	0.913907
CD3403	0.961039	0.864865	0.913907
CD0140	0.961039	0.851351	0.907285
CD0461	0.961039	0.851351	0.907285
CD2500	0.961039	0.851351	0.907285
CD2815	0.961039	0.851351	0.907285
CD3170	0.961039	0.851351	0.907285
CD3446	0.961039	0.851351	0.907285
CD3447	0.961039	0.851351	0.907285
CD1791	0.961039	0.837838	0.900662
CD2483	0.961039	0.837838	0.900662
CD3233	0.961039	0.837838	0.900662
CD0635	0.961039	0.824324	0.89404
CD2072	0.961039	0.824324	0.89404
CD0488	0.961039	0.810811	0.887417
CD3060	0.961039	0.810811	0.887417
CD3075	0.961039	0.810811	0.887417
CD3125	0.961039	0.810811	0.887417
CD3504	0.961039	0.810811	0.887417
CD1735	0.961039	0.797297	0.880795
CD3473	0.961039	0.797297	0.880795
CD1002	0.961039	0.783784	0.874172
CD2409	0.961039	0.77027	0.86755
CD3639	0.961039	0.77027	0.86755
CD2014	0.961039	0.756757	0.860927
CD2195	0.961039	0.756757	0.860927
CD0842	0.961039	0.743243	0.854305
CD2598	0.961039	0.743243	0.854305
CD2183	0.961039	0.72973	0.847682
CD2246	0.961039	0.716216	0.84106
CD0750	0.961039	0.702703	0.834437
CD1539	0.961039	0.702703	0.834437
CD1472	0.961039	0.689189	0.827815
CD2961	0.961039	0.675676	0.821192
CD0486	0.961039	0.635135	0.801325
CD2574	0.961039	0.608108	0.788079
CD3019	0.961039	0.608108	0.788079
CD0844	0.961039	0.567568	0.768212
CD1003	0.961039	0.567568	0.768212
CD0721	0.961039	0.513514	0.741722
CD1530	0.961039	0.513514	0.741722
CD0030	0.961039	0.486486	0.728477
CD2398	0.961039	0.486486	0.728477
CD2570	0.961039	0.486486	0.728477
CD0593	0.961039	0.472973	0.721854
CD0719	0.961039	0.418919	0.695364
CD1613	0.961039	0.378378	0.675497
CD0821	0.961039	0.351351	0.662252
CD0725	0.961039	0.202703	0.589404
CD1764	0.961039	0.189189	0.582781
CD0026	0.948052	1	0.97351
CD0078	0.948052	1	0.97351
CD0090	0.948052	1	0.97351
CD0092	0.948052	1	0.97351
CD0099	0.948052	1	0.97351
CD0103	0.948052	1	0.97351
CD0112	0.948052	1	0.97351
CD0171	0.948052	1	0.97351
CD0396	0.948052	1	0.97351
CD0442	0.948052	1	0.97351
CD0552	0.948052	1	0.97351
CD0704	0.948052	1	0.97351
CD0708	0.948052	1	0.97351
CD0731	0.948052	1	0.97351
CD0732	0.948052	1	0.97351
CD0824	0.948052	1	0.97351
CD1011	0.948052	1	0.97351
CD1143	0.948052	1	0.97351
CD1169	0.948052	1	0.97351
CD1251	0.948052	1	0.97351
CD1382	0.948052	1	0.97351
CD1446	0.948052	1	0.97351
CD1620	0.948052	1	0.97351
CD2059	0.948052	1	0.97351
CD2213	0.948052	1	0.97351
CD2261	0.948052	1	0.97351
CD2269	0.948052	1	0.97351
CD2413	0.948052	1	0.97351
CD2502	0.948052	1	0.97351
CD2611	0.948052	1	0.97351
CD2657	0.948052	1	0.97351
CD2659	0.948052	1	0.97351
CD2772	0.948052	1	0.97351
CD2785	0.948052	1	0.97351
CD2814	0.948052	1	0.97351
CD2838	0.948052	1	0.97351
CD3004	0.948052	1	0.97351
CD3175	0.948052	1	0.97351
CD3262	0.948052	1	0.97351
CD3296	0.948052	1	0.97351
CD3465	0.948052	1	0.97351
CD3478	0.948052	1	0.97351
CD3496	0.948052	1	0.97351
CD3541	0.948052	1	0.97351
CD3591	0.948052	1	0.97351
CD3611	0.948052	1	0.97351
CD3664	0.948052	1	0.97351
CD3666	0.948052	1	0.97351
CD0105	0.948052	0.986486	0.966887
CD0684	0.948052	0.986486	0.966887
CD0898	0.948052	0.986486	0.966887
CD1421	0.948052	0.986486	0.966887
CD1637	0.948052	0.986486	0.966887
CD1979	0.948052	0.986486	0.966887
CD2052	0.948052	0.986486	0.966887
CD2266	0.948052	0.986486	0.966887
CD2414	0.948052	0.986486	0.966887
CD3009	0.948052	0.986486	0.966887
CD3282	0.948052	0.986486	0.966887
CD3419	0.948052	0.986486	0.966887
CD3429	0.948052	0.986486	0.966887
CD3475	0.948052	0.986486	0.966887
CD3499	0.948052	0.986486	0.966887
CD3556	0.948052	0.986486	0.966887
CD3678	0.948052	0.986486	0.966887
CD0048	0.948052	0.972973	0.960265
CD0100	0.948052	0.972973	0.960265
CD0114	0.948052	0.972973	0.960265
CD0129	0.948052	0.972973	0.960265
CD0193	0.948052	0.972973	0.960265
CD0196	0.948052	0.972973	0.960265
CD0221	0.948052	0.972973	0.960265
CD0222	0.948052	0.972973	0.960265
CD0282	0.948052	0.972973	0.960265
CD0521	0.948052	0.972973	0.960265
CD0529	0.948052	0.972973	0.960265
CD0803	0.948052	0.972973	0.960265
CD0891	0.948052	0.972973	0.960265
CD1216	0.948052	0.972973	0.960265
CD1506	0.948052	0.972973	0.960265
CD2115	0.948052	0.972973	0.960265
CD2408	0.948052	0.972973	0.960265
CD2806	0.948052	0.972973	0.960265
CD3197	0.948052	0.972973	0.960265
CD3426	0.948052	0.972973	0.960265
CD3559	0.948052	0.972973	0.960265
CD3563	0.948052	0.972973	0.960265
CD3583	0.948052	0.972973	0.960265
CD0088	0.948052	0.959459	0.953642
CD0133	0.948052	0.959459	0.953642
CD0223	0.948052	0.959459	0.953642
CD0391	0.948052	0.959459	0.953642
CD0445	0.948052	0.959459	0.953642
CD0840	0.948052	0.959459	0.953642
CD1008	0.948052	0.959459	0.953642
CD1039	0.948052	0.959459	0.953642
CD1784	0.948052	0.959459	0.953642
CD1830	0.948052	0.959459	0.953642
CD2537	0.948052	0.959459	0.953642
CD2573	0.948052	0.959459	0.953642
CD2862	0.948052	0.959459	0.953642
CD3057	0.948052	0.959459	0.953642
CD3064	0.948052	0.959459	0.953642
CD3468	0.948052	0.959459	0.953642
CD3495	0.948052	0.959459	0.953642
CD0040	0.948052	0.945946	0.94702
CD0462	0.948052	0.945946	0.94702
CD0597	0.948052	0.945946	0.94702
CD0650	0.948052	0.945946	0.94702
CD1520	0.948052	0.945946	0.94702
CD1746	0.948052	0.945946	0.94702
CD2228	0.948052	0.945946	0.94702
CD2525	0.948052	0.945946	0.94702
CD3352	0.948052	0.945946	0.94702
CD0206	0.948052	0.932432	0.940397
CD2095	0.948052	0.932432	0.940397
CD0006	0.948052	0.918919	0.933775
CD2077	0.948052	0.918919	0.933775
CD2476	0.948052	0.918919	0.933775
CD0565	0.948052	0.905405	0.927152
CD2312	0.948052	0.905405	0.927152
CD2752	0.948052	0.905405	0.927152
CD2955	0.948052	0.905405	0.927152
CD3301	0.948052	0.905405	0.927152
CD3506	0.948052	0.905405	0.927152
CD1133	0.948052	0.891892	0.92053
CD1961	0.948052	0.891892	0.92053
CD2027	0.948052	0.891892	0.92053
CD2064	0.948052	0.891892	0.92053
CD3255	0.948052	0.891892	0.92053
CD0209	0.948052	0.878378	0.913907
CD0651	0.948052	0.878378	0.913907
CD1917	0.948052	0.878378	0.913907
CD1935	0.948052	0.878378	0.913907
CD2028	0.948052	0.878378	0.913907
CD2508	0.948052	0.878378	0.913907
CD0482	0.948052	0.864865	0.907285
CD0820	0.948052	0.864865	0.907285
CD2241	0.948052	0.864865	0.907285
CD3042	0.948052	0.864865	0.907285
CD1680	0.948052	0.851351	0.900662
CD1910	0.948052	0.851351	0.900662
CD2317	0.948052	0.851351	0.900662
CD2424	0.948052	0.851351	0.900662
CD3502	0.948052	0.851351	0.900662
CD1757	0.948052	0.837838	0.89404
CD1913	0.948052	0.837838	0.89404
CD2861	0.948052	0.837838	0.89404
CD3073	0.948052	0.837838	0.89404
CD0460	0.948052	0.824324	0.887417
CD1297	0.948052	0.824324	0.887417
CD2161	0.948052	0.824324	0.887417
CD0405	0.948052	0.810811	0.880795
CD2999	0.948052	0.810811	0.880795
CD1892	0.948052	0.756757	0.854305
CD2970	0.948052	0.756757	0.854305
CD3091	0.948052	0.743243	0.847682
CD0578	0.948052	0.72973	0.84106
CD1066	0.948052	0.72973	0.84106
CD3209	0.948052	0.716216	0.834437
CD0601	0.948052	0.689189	0.821192
CD3014	0.948052	0.689189	0.821192
CD3584	0.948052	0.689189	0.821192
CD3323	0.948052	0.675676	0.81457
CD1061	0.948052	0.662162	0.807947
CD1659	0.948052	0.648649	0.801325
CD1789	0.948052	0.648649	0.801325
CD1915	0.948052	0.648649	0.801325
CD1922	0.948052	0.648649	0.801325
CD2672	0.948052	0.648649	0.801325
CD3017	0.948052	0.635135	0.794702
CD2454	0.948052	0.608108	0.781457
CD0016	0.948052	0.527027	0.741722
CD1807	0.948052	0.486486	0.721854
CD1835	0.948052	0.486486	0.721854
CD0637	0.948052	0.472973	0.715232
CD1435	0.948052	0.445946	0.701987
CD0324	0.948052	0.432432	0.695364
CD1053	0.948052	0.418919	0.688742
CD3140	0.948052	0.418919	0.688742
CD0723	0.948052	0.283784	0.622517
CD1827	0.948052	0.189189	0.576159
CD0076	0.935065	1	0.966887
CD0077	0.935065	1	0.966887
CD0081	0.935065	1	0.966887
CD0194	0.935065	1	0.966887
CD0347	0.935065	1	0.966887
CD0398	0.935065	1	0.966887
CD0401	0.935065	1	0.966887
CD0666	0.935065	1	0.966887
CD0669	0.935065	1	0.966887
CD0710	0.935065	1	0.966887
CD0717	0.935065	1	0.966887
CD0735	0.935065	1	0.966887
CD0736	0.935065	1	0.966887
CD1081	0.935065	1	0.966887
CD1191	0.935065	1	0.966887
CD1277	0.935065	1	0.966887
CD1410	0.935065	1	0.966887
CD1412	0.935065	1	0.966887
CD1456	0.935065	1	0.966887
CD1579	0.935065	1	0.966887
CD1594	0.935065	1	0.966887
CD1773	0.935065	1	0.966887
CD1782	0.935065	1	0.966887
CD1800	0.935065	1	0.966887
CD2030	0.935065	1	0.966887
CD2230	0.935065	1	0.966887
CD2231	0.935065	1	0.966887
CD2236	0.935065	1	0.966887
CD2448	0.935065	1	0.966887
CD2630	0.935065	1	0.966887
CD2683	0.935065	1	0.966887
CD2715	0.935065	1	0.966887
CD3037	0.935065	1	0.966887
CD3044	0.935065	1	0.966887
CD3434	0.935065	1	0.966887
CD3464	0.935065	1	0.966887
CD3548	0.935065	1	0.966887
CD3565	0.935065	1	0.966887
CD3582	0.935065	1	0.966887
CD0050	0.935065	0.986486	0.960265
CD0308	0.935065	0.986486	0.960265
CD0868	0.935065	0.986486	0.960265
CD1364	0.935065	0.986486	0.960265
CD1527	0.935065	0.986486	0.960265
CD1713	0.935065	0.986486	0.960265
CD2394	0.935065	0.986486	0.960265
CD2487	0.935065	0.986486	0.960265
CD2493	0.935065	0.986486	0.960265
CD2881	0.935065	0.986486	0.960265
CD3258	0.935065	0.986486	0.960265
CD3448	0.935065	0.986486	0.960265
CD3462	0.935065	0.986486	0.960265
CD3588	0.935065	0.986486	0.960265
CD0060	0.935065	0.972973	0.953642
CD0560	0.935065	0.972973	0.953642
CD0685	0.935065	0.972973	0.953642
CD0981	0.935065	0.972973	0.953642
CD1172	0.935065	0.972973	0.953642
CD1449	0.935065	0.972973	0.953642
CD1556	0.935065	0.972973	0.953642
CD1565	0.935065	0.972973	0.953642
CD1570	0.935065	0.972973	0.953642
CD2021	0.935065	0.972973	0.953642
CD2795	0.935065	0.972973	0.953642
CD2883	0.935065	0.972973	0.953642
CD3058	0.935065	0.972973	0.953642
CD3202	0.935065	0.972973	0.953642
CD0107	0.935065	0.959459	0.94702
CD0993	0.935065	0.959459	0.94702
CD1130	0.935065	0.959459	0.94702
CD1192	0.935065	0.959459	0.94702
CD1360	0.935065	0.959459	0.94702
CD1512	0.935065	0.959459	0.94702
CD1896	0.935065	0.959459	0.94702
CD2117	0.935065	0.959459	0.94702
CD2201	0.935065	0.959459	0.94702
CD2439	0.935065	0.959459	0.94702
CD2639	0.935065	0.959459	0.94702
CD0072	0.935065	0.945946	0.940397
CD2259	0.935065	0.945946	0.940397
CD2390	0.935065	0.945946	0.940397
CD2872	0.935065	0.945946	0.940397
CD3158	0.935065	0.945946	0.940397
CD3176	0.935065	0.945946	0.940397
CD3630	0.935065	0.945946	0.940397
CD0835	0.935065	0.932432	0.933775
CD1765	0.935065	0.932432	0.933775
CD1817	0.935065	0.932432	0.933775
CD1831	0.935065	0.932432	0.933775
CD2674	0.935065	0.932432	0.933775
CD2810	0.935065	0.932432	0.933775
CD2848	0.935065	0.932432	0.933775
CD2882	0.935065	0.932432	0.933775
CD3174	0.935065	0.932432	0.933775
CD3280	0.935065	0.932432	0.933775
CD3662	0.935065	0.932432	0.933775
CD2333	0.935065	0.918919	0.927152
CD2577	0.935065	0.918919	0.927152
CD1532	0.935065	0.905405	0.92053
CD1673	0.935065	0.905405	0.92053
CD3065	0.935065	0.905405	0.92053
CD3074	0.935065	0.905405	0.92053
CD3628	0.935065	0.905405	0.92053
CD0089	0.935065	0.891892	0.913907
CD0598	0.935065	0.891892	0.913907
CD2673	0.935065	0.891892	0.913907
CD2676	0.935065	0.891892	0.913907
CD3350	0.935065	0.891892	0.913907
CD3221	0.935065	0.878378	0.907285
CD0475	0.935065	0.864865	0.900662
CD0878	0.935065	0.864865	0.900662
CD1907	0.935065	0.864865	0.900662
CD0658	0.935065	0.851351	0.89404
CD2694	0.935065	0.851351	0.89404
CD3438	0.935065	0.851351	0.89404
CD0606	0.935065	0.824324	0.880795
CD0889	0.935065	0.824324	0.880795
CD1912	0.935065	0.824324	0.880795
CD1671	0.935065	0.810811	0.874172
CD1816	0.935065	0.810811	0.874172
CD1924	0.935065	0.810811	0.874172
CD2000	0.935065	0.810811	0.874172
CD2795	0.935065	0.810811	0.874172
CD2839	0.935065	0.810811	0.874172
CD3210	0.935065	0.797297	0.86755
CD0203	0.935065	0.783784	0.860927
CD1981	0.935065	0.783784	0.860927
CD3250	0.935065	0.77027	0.854305
CD2287	0.935065	0.756757	0.847682
CD2133	0.935065	0.743243	0.84106
CD0388	0.935065	0.702703	0.821192
CD2307	0.935065	0.702703	0.821192
CD3117	0.935065	0.689189	0.81457
CD0443	0.935065	0.648649	0.794702
CD0885	0.935065	0.648649	0.794702
CD1916	0.935065	0.648649	0.794702
CD1918	0.935065	0.621622	0.781457
CD2507	0.935065	0.621622	0.781457
CD3211	0.935065	0.567568	0.754967
CD1122	0.935065	0.554054	0.748344
CD3268	0.935065	0.351351	0.649007
CD0636	0.935065	0.297297	0.622517
CD0702	0.935065	0.121622	0.536424
CD0075	0.922078	1	0.960265
CD0086	0.922078	1	0.960265
CD0117	0.922078	1	0.960265
CD0120	0.922078	1	0.960265
CD0184	0.922078	1	0.960265
CD0219	0.922078	1	0.960265
CD0825	0.922078	1	0.960265
CD0879	0.922078	1	0.960265
CD1190	0.922078	1	0.960265
CD2455	0.922078	1	0.960265
CD2589	0.922078	1	0.960265
CD2624	0.922078	1	0.960265
CD2640	0.922078	1	0.960265
CD2740	0.922078	1	0.960265
CD2768	0.922078	1	0.960265
CD2833	0.922078	1	0.960265
CD3409	0.922078	1	0.960265
CD3412	0.922078	1	0.960265
CD3510	0.922078	1	0.960265
CD3511	0.922078	1	0.960265
CD3516	0.922078	1	0.960265
CD3540	0.922078	1	0.960265
CD3553	0.922078	1	0.960265
CD3562	0.922078	1	0.960265
CD3604	0.922078	1	0.960265
CD0562	0.922078	0.986486	0.953642
CD1793	0.922078	0.986486	0.953642
CD2080	0.922078	0.986486	0.953642
CD2273	0.922078	0.986486	0.953642
CD2356	0.922078	0.986486	0.953642
CD2449	0.922078	0.986486	0.953642
CD3041	0.922078	0.986486	0.953642
CD3284	0.922078	0.986486	0.953642
CD3413	0.922078	0.986486	0.953642
CD3560	0.922078	0.986486	0.953642
CD3610	0.922078	0.986486	0.953642
CD0126	0.922078	0.972973	0.94702
CD0853	0.922078	0.972973	0.94702
CD2101	0.922078	0.972973	0.94702
CD2996	0.922078	0.972973	0.94702
CD3238	0.922078	0.972973	0.94702
CD3267	0.922078	0.972973	0.94702
CD3489	0.922078	0.972973	0.94702
CD3643	0.922078	0.972973	0.94702
CD3655	0.922078	0.972973	0.94702
CD0208	0.922078	0.959459	0.940397
CD0295	0.922078	0.959459	0.940397
CD2148	0.922078	0.945946	0.933775
CD2376	0.922078	0.945946	0.933775
CD3365	0.922078	0.945946	0.933775
CD3399	0.922078	0.945946	0.933775
CD3420	0.922078	0.945946	0.933775
CD3453	0.922078	0.945946	0.933775
CD0272	0.922078	0.932432	0.927152
CD0986	0.922078	0.932432	0.927152
CD1515	0.922078	0.932432	0.927152
CD1832	0.922078	0.932432	0.927152
CD2425	0.922078	0.932432	0.927152
CD2808	0.922078	0.932432	0.927152
CD3203	0.922078	0.932432	0.927152
CD3254	0.922078	0.932432	0.927152
CD0616	0.922078	0.918919	0.92053
CD1445	0.922078	0.918919	0.92053
CD1458	0.922078	0.918919	0.92053
CD1703	0.922078	0.918919	0.92053
CD1753	0.922078	0.918919	0.92053
CD3251	0.922078	0.918919	0.92053
CD3458	0.922078	0.918919	0.92053
CD3353	0.922078	0.905405	0.913907
CD3518	0.922078	0.905405	0.913907
CD1012	0.922078	0.891892	0.907285
CD1353	0.922078	0.891892	0.907285
CD1513	0.922078	0.891892	0.907285
CD1893	0.922078	0.891892	0.907285
CD0278	0.922078	0.878378	0.900662
CD1736	0.922078	0.878378	0.900662
CD2318	0.922078	0.878378	0.900662
CD2358	0.922078	0.864865	0.89404
CD3441	0.922078	0.864865	0.89404
CD3649	0.922078	0.864865	0.89404
CD1348	0.922078	0.851351	0.887417
CD2211	0.922078	0.851351	0.887417
CD2486	0.922078	0.851351	0.887417
CD0329	0.922078	0.837838	0.880795
CD0627	0.922078	0.837838	0.880795
CD3115	0.922078	0.837838	0.880795
CD0335	0.922078	0.824324	0.874172
CD1908	0.922078	0.824324	0.874172
CD1919	0.922078	0.824324	0.874172
CD1921	0.922078	0.824324	0.874172
CD2489	0.922078	0.824324	0.874172
CD2879	0.922078	0.824324	0.874172
CD1578	0.922078	0.810811	0.86755
CD3166	0.922078	0.810811	0.86755
CD0065	0.922078	0.783784	0.854305
CD0189	0.922078	0.783784	0.854305
CD1614	0.922078	0.783784	0.854305
CD1448	0.922078	0.77027	0.847682
CD2533	0.922078	0.689189	0.807947
CD1642	0.922078	0.648649	0.788079
CD0097	0.922078	0.635135	0.781457
CD3018	0.922078	0.635135	0.781457
CD1342	0.922078	0.581081	0.754967
CD2485	0.922078	0.581081	0.754967
CD1805	0.922078	0.554054	0.741722
CD0629	0.922078	0.540541	0.735099
CD1330	0.922078	0.472973	0.701987
CD3206	0.922078	0.472973	0.701987
CD1905	0.922078	0.418919	0.675497
CD1726	0.922078	0.351351	0.642384
CD1386	0.922078	0.256757	0.596026
CD0326	0.922078	0.175676	0.556291
CD0025	0.909091	1	0.953642
CD0123	0.909091	1	0.953642
CD0127	0.909091	1	0.953642
CD0148	0.909091	1	0.953642
CD0154	0.909091	1	0.953642
CD0220	0.909091	1	0.953642
CD0277	0.909091	1	0.953642
CD0285	0.909091	1	0.953642
CD0541	0.909091	1	0.953642
CD0550	0.909091	1	0.953642
CD1026	0.909091	1	0.953642
[truncated: 1,574 more rows]
