# Supplementary material for: Analysis of Ultra Low Genome Conservation in Clostridium difficile
Source: PLoS One. 2010 Dec 8;5(12):e15147. doi: 10.1371/journal.pone.0015147 (PMC2999544; doi:10.1371/journal.pone.0015147)
Supplement: Table S4 — A list of DE genes from all microarray and proteome sequencing that were used for annotating C. difficile pathways. (XLS) [file pone.0015147.s004.xls]

## Sheet: Sheet1
Heat	Acid	Alkali	Aerobic	Amox	Clin	Metri	Cell_line	Sopre_proteome	Cell_membrane
CD0024	CD2021	CD1796	CD1822	CD0198	CD1800	CD3116	CD0022	CD0596	CD3664
CD0025	CD2462	CD3284	CD1943	CD0073	CD3495	CD0605	CD0034	CD0807	CD3663
CD0026	CD1590	CD0400	CD3610	CD0078	CD0675	CD2096	CD0075	CD1067	CD3394
CD0147	CD1796	CD0890	CD1690	CD0086	CD1459	CD3084	CD0080A	CD1133	CD3285
CD0186	CD0024	CD0891	CD0053	CD0095	CD2067	CD3559	CD0084	CD1264	CD3225
CD0187	CD0025	CD1027	CD0561	CD0099	CD1184	CD0130	CD0084A	CD1497	CD3205
CD0193	CD0026	CD2173	CD0565	CD0458	CD2491	CD0503	CD0093	CD1581	CD3174
CD0194	CD0193	CD3066	CD0580	CD1800	CD0273	CD3514	CD0112	CD1613	CD3173
CD0195	CD0194	CD2172	CD0703	CD1873	CD0127	CD2328	CD0138	CD1880	CD3173
CD0211	CD2020	CD0064	CD1125	CD2368	CD0331	CD1024	CD0205	CD2112	CD3172
CD0212	CD2022	CD0140	CD1157	CD3495	CD0345	CD3150	CD0218	CD2399	CD3172
CD0320	CD2461	CD0198	CD1463	CD3666	CD0367	CD0188	CD0218	CD2687A	CD3170
CD0436	CD3284	CD0370	CD1622	CD0561	CD0547	CD1092	CD0223	CD3439A	CD3091
CD0438	CD1822	CD0384	CD2476	CD1944	CD0667	CD1142	CD0250	CD3620	CD2966
CD0549	CD0027	CD0524	CD2796	CD0675	CD1147	CD2305	CD0268	CD0214	CD2795
CD0621	CD0192	CD0737	CD2797	CD0710	CD1181	CD2875	CD0296	CD0304	CD2793
CD0868	CD0398	CD0874	CD2993	CD0726	CD1183	CD2948	CD0301	CD0795	CD2791
CD0888	CD0400	CD0889	CD3271	CD0729	CD1363	CD2954	CD0304	CD1063A	CD2756
CD0890	CD0574	CD0966	CD3467	CD0733	CD1497	CD3106	CD0316	CD1071	CD2755
CD0891	CD0825	CD0969	CD1590	CD1459	CD1527	CD3365	CD0316	CD1165	CD2755
CD0993	CD0999	CD1161	CD0192	CD2006	CD1604		CD0359	CD1247	CD2672
CD0995	CD1184	CD1304	CD0574	CD2067	CD1635		CD0380	CD1307A	CD2672
CD1023	CD1573	CD1453	CD2831	CD2469	CD1722		CD0382	CD1511	CD2513
CD1025	CD1692	CD1548	CD0147	CD0737	CD1765		CD0383	CD1943	CD2461
CD1026	CD1927	CD1550	CD1779	CD1838	CD2657		CD0385	CD2245A	CD2240
CD1027	CD1943	CD1751	CD1944	CD2367	CD2722		CD0398	CD2375	CD2139
CD1158	CD2668	CD1838	CD2057	CD2547	CD2898		CD0399	CD2396	CD2137
CD1178	CD2831	CD2005	CD2165	CD2783	CD3333		CD0411	CD2434	CD1690
CD1186	CD3610	CD2010	CD2310	CD3662	CD3659		CD0417	CD2443	CD1634
CD1245		CD2174	CD2761	CD1184	CD3661		CD0427	CD2477	CD1594
CD1264		CD2193	CD3042	CD0212	CD3669		CD0439	CD2589	CD1355
CD1396		CD2363	CD3272	CD0549	CD2761		CD0441	CD2626	CD1355
CD1411		CD2367	CD0175	CD1026	CD1200		CD0465	CD2634	CD1280
CD1469		CD2451	CD0176	CD1720	CD3116		CD0503	CD2809	CD1279
CD1720		CD2473	CD0228	CD2119	CD3200		CD0517	CD3007	CD1125
CD2017		CD2547	CD0229	CD2491	CD3609		CD0537	CD3158	CD1059
CD2020		CD2597	CD0301	CD3216	CD0891		CD0542	CD3522	CD0873
CD2021		CD2767	CD0350	CD0273	CD0621		CD0573	CD3580	CD0855
CD2022		CD2783	CD0351	CD1160	CD1178		CD0574	CD3613	CD0844
CD2023		CD2801	CD0388	CD2446	CD2017		CD0577	CD3661	CD0765
CD2024		CD2890	CD0391	CD3089	CD2799		CD0578	CD3667	CD0672
CD2071		CD3036	CD0424	CD3559	CD3651		CD0580	CD0026	CD0514
CD2072		CD3662	CD0529	CD0003	CD3660		CD0619	CD0193	CD0401
CD2119			CD0560	CD0029	CD0701		CD0620	CD0194	CD0395
CD2124			CD0566	CD0059	CD1278		CD0622	CD0273	CD0394
CD2173			CD0675	CD0061	CD1718		CD0631	CD0331	CD0239
CD2242			CD0694	CD0062	CD2063		CD0634	CD1357	CD0058
CD2262			CD0704	CD0063	CD0040		CD0637	CD1557
CD2328			CD0710	CD0066	CD0200		CD0664B	CD2020
CD2345			CD0726	CD0067	CD0205		CD0694	CD2263
CD2458			CD0729	CD0068	CD0288		CD0698	CD2460
CD2459			CD0733	CD0069	CD0358		CD0745	CD2461
CD2460			CD0935	CD0071	CD0380		CD0786	CD2462
CD2461			CD0948	CD0072	CD0392		CD0789	CD3304
CD2462			CD1055	CD0074	CD0416		CD0798	CD3305
CD2463			CD1062	CD0075	CD0417		CD0836	CD3306
CD2464			CD1163	CD0076	CD0540		CD0847	CD3496
CD2491			CD1200	CD0077	CD0557		CD0874	CD0825
CD2588			CD1201	CD0080	CD0605		CD0876	CD1474
CD2664			CD1222	CD0081	CD0625		CD0879	CD1524
CD2665			CD1258	CD0082	CD0628		CD0882	CD1567
CD2799			CD1297	CD0083	CD0658		CD0888	CD1631
CD2799			CD1310	CD0084	CD0660		CD0905	CD1800
CD2810			CD1341	CD0085	CD0679		CD0906	CD2007
CD2819			CD1459	CD0087	CD0686		CD0924	CD2010
CD2825			CD1478	CD0088	CD0705		CD0949	CD2845
CD2826			CD1485	CD0090	CD0754		CD0949	CD2865
CD2830			CD1508	CD0091	CD0764		CD0974	CD1332
CD2848			CD1524	CD0093	CD0780		CD0994	CD0275
CD2849			CD1526	CD0096	CD0803		CD1008	CD0873
CD2852			CD1571	CD0097	CD0901		CD1013	CD1979
CD2927			CD1576	CD0098	CD0932		CD1039	CD1491
CD2928			CD1623	CD0104	CD0933		CD1045	CD2465
CD3027			CD1624	CD0127	CD1129		CD1057	CD1707
CD3028			CD1679	CD0130	CD1132		CD1070	CD2550
CD3037			CD1691	CD0230	CD1286		CD1078	CD2755
CD3066			CD1694	CD0239	CD1343		CD1087	CD0143
CD3138			CD1698	CD0244	CD1355		CD1216	CD1323
CD3140			CD1738	CD0248	CD1371		CD1239	CD2365
CD3215			CD1778	CD0254	CD1378		CD1251	CD2672
CD3216			CD1818	CD0258	CD1545		CD1275	CD3500
CD3246			CD1821	CD0262	CD1557		CD1277	CD0812
CD3254			CD1897	CD0263	CD1644		CD1287	CD1355
CD3273			CD2006	CD0265	CD1663		CD1290	CD2599
CD3274			CD2046	CD0266	CD1711		CD1290	CD3488
CD3284			CD2048	CD0269	CD1782		CD1301A	CD2195
CD3487			CD2064	CD0270	CD1845		CD1362	CD1145
CD3578			CD2067	CD0271	CD1849		CD1372	CD2646
CD3588			CD2117	CD0298	CD1851		CD1384	CD0332
CD3589			CD2195	CD0311	CD1854		CD1390	CD0551
CD3590			CD2285	CD0331	CD1862		CD1407	CD0597
CD3591			CD2365	CD0333	CD1868		CD1449	CD0598
CD3603			CD2469	CD0345	CD1872		CD1457	CD0774
CD3651			CD2478	CD0359	CD1894		CD1520	CD1164
CD3660			CD2570	CD0367	CD1906		CD1529	CD1214
CD0022			CD2603	CD0403	CD2002		CD1535	CD2246
CD0035			CD2691	CD0422	CD2052		CD1546	CD2247
CD0036			CD2727	CD0467	CD2060		CD1556	CD2400
CD0037			CD2732	CD0502	CD2085		CD1556	CD2401
CD0039			CD2796	CD0503	CD2096		CD1568	CD2470
CD0054			CD2865	CD0547	CD2110		CD1568	CD2629
CD0056			CD3038	CD0548	CD2123		CD1575	CD2688
CD0123			CD3039	CD0598	CD2136		CD1576	CD3220A
CD0184			CD3040	CD0624	CD2176		CD1576	CD3249
CD0185			CD3073	CD0667	CD2179		CD1615	CD3499
CD0199			CD3116	CD0706	CD2201		CD1620	CD1318
CD0202			CD3180	CD0711	CD2209		CD1623	CD2513
CD0216			CD3182	CD0736	CD2282		CD1636	CD3164
CD0273			CD3191	CD0738	CD2312		CD1640	CD1319
CD0279			CD3200	CD0743	CD2349		CD1652	CD0684
CD0327			CD3291	CD0744	CD2356		CD1652	CD0708
CD0349			CD3307	CD0758	CD2383		CD1656	CD1046
CD0368			CD3308	CD0781	CD2435		CD1664	CD1072
CD0394			CD3310	CD0873	CD2465		CD1667	CD1676
CD0531			CD3311	CD0956	CD2472		CD1678A	CD1972
CD0545			CD3324	CD0986	CD2529		CD1684	CD2152
CD0562			CD3371	CD1054	CD2593		CD1697	CD2582
CD0642			CD3408	CD1117	CD2623		CD1718	CD2613
CD0701			CD3409	CD1124	CD2645		CD1718	CD2660
CD0709			CD3410	CD1143	CD2677		CD1722	CD2661
CD0712			CD3473	CD1144	CD2681		CD1727	CD3269
CD0716			CD3609	CD1145	CD2785		CD1734	CD3521
CD0837			CD3614	CD1147	CD2815		CD1734	CD3595
CD0839			CD3620	CD1148	CD2880		CD1738	CD3652
CD0853				CD1151	CD2949		CD1738	CD0014
CD0854				CD1152	CD3051		CD1746	CD0050
CD0858				CD1153	CD3084		CD1801	CD0052
CD0879				CD1156	CD3085		CD1857	CD0700
CD0994				CD1176	CD3096		CD1871A	CD1282
CD0996				CD1177	CD3101		CD1921	CD1521
CD1024				CD1180	CD3192		CD1924	CD2245
CD1041				CD1181	CD3206		CD1924	CD2432
CD1159				CD1183	CD3242		CD1926	CD2521
CD1160				CD1191	CD3257		CD1934	CD2618
CD1214				CD1209	CD3388		CD1947	CD2739
CD1243				CD1251	CD3392		CD1949	CD3256
CD1262				CD1279	CD3396		CD1956	CD3540
CD1263				CD1282	CD3415		CD1986	CD3552
CD1277				CD1289	CD3416		CD1992	CD3676
CD1278				CD1291	CD3443		CD1992A	CD0058
CD1404				CD1363	CD3612		CD1994A	CD0070
CD1408				CD1364	CD3658		CD2000	CD0071
CD1410				CD1494	CD3667		CD2000	CD0685
CD1414				CD1496			CD2058	CD1246
CD1417				CD1497			CD2094	CD1309
CD1504				CD1527			CD2102	CD2137
CD1506				CD1547			CD2107	CD2139
CD1538				CD1604			CD2115	CD3157
CD1541				CD1634			CD2134	CD0066
CD1559				CD1635			CD2157	CD0067
CD1594				CD1637			CD2157	CD0098
CD1611				CD1639			CD2164	CD0761
CD1690				CD1658			CD2165	CD1307
CD1718				CD1682			CD2171	CD1974
CD1721				CD1683			CD2173	CD2446
CD1747				CD1684			CD2196	CD2587A
CD1779				CD1722			CD2197	CD3487
CD1803				CD1728			CD2201	CD3553
CD1822				CD1743			CD2234	CD0006
CD1828				CD1765			CD2270	CD3223
CD1944				CD1768			CD2270	CD3225
CD1968				CD1833			CD2315	CD3227
CD2057				CD1836			CD2317	CD3221
CD2063				CD1837			CD2327	CD1594
CD2151				CD1848			CD2327	CD1543
CD2158				CD1896			CD2338	CD0580
CD2165				CD1937			CD2349	CD1226
CD2172				CD1939			CD2357	CD0091
CD2245				CD1945			CD2384	CD1223
CD2250				CD1953			CD2402	CD2335
CD2261				CD1975			CD2410	CD0333
CD2310				CD2004			CD2410	CD2410
CD2344				CD2008			CD2449	CD2726
CD2377				CD2028			CD2450	CD1279
CD2410				CD2053			CD2478	CD2240
CD2446				CD2058			CD2482	CD2241
CD2466				CD2068			CD2485	CD1339
CD2494				CD2078			CD2485	CD3237
CD2500				CD2149			CD2502	CD3664
CD2539				CD2153			CD2502	CD2166
CD2589				CD2220			CD2514	CD2683
CD2590				CD2269			CD2517	CD2864
CD2595				CD2304			CD2531	CD3222
CD2610				CD2319			CD2535	CD1402
CD2667				CD2322			CD2565	CD2321
CD2675				CD2325			CD2581	CD2322
CD2753				CD2330			CD2581	CD2575
CD2761				CD2360			CD2595	CD0179
CD2857				CD2362			CD2620	CD0729
CD3030				CD2366			CD2625	CD2514
CD3031				CD2399			CD2635	CD2515
CD3042				CD2429			CD2640	CD3241
CD3067				CD2495			CD2641	CD3244
CD3088				CD2549			CD2649	CD0528
CD3089				CD2550			CD2650	CD2338
CD3136				CD2561			CD2655	CD2339
CD3147				CD2613			CD2662	CD2348
CD3150				CD2618			CD2671	CD3258
CD3187				CD2626			CD2681	CD0759
CD3197				CD2629			CD2704	CD1623
CD3253				CD2631			CD2720	CD0115
CD3272				CD2642			CD2730	CD0401
CD3299				CD2653			CD2735	CD0810
CD3332				CD2654			CD2746	CD1137
CD3354				CD2655			CD2769	CD2682
CD3370				CD2657			CD2770	CD3247
CD3446				CD2662			CD2771	CD3605A
CD3453				CD2670			CD2779	CD0113
CD3477				CD2673			CD2783	CD1595A
CD3559				CD2695			CD2787	CD0394
CD3568				CD2713			CD2795	CD0395
CD3647				CD2713			CD2846	CD0396
				CD2715			CD2856	CD0399
				CD2722			CD2869	CD0400
				CD2726			CD2879	CD1054
				CD2736			CD2894A	CD1056
				CD2776			CD2920	CD1058
				CD2781			CD2925	CD1059
				CD2784			CD2941	CD1175
				CD2787			CD2960	CD2966
				CD2791			CD2960	CD0403
				CD2791			CD2964	CD3170
				CD2792			CD3017	CD3171
				CD2839			CD3026	CD3173
				CD2853			CD3030	CD3174
				CD2898			CD3039	CD3285
				CD2938			CD3059	CD3394
				CD3041			CD3059	CD3468
				CD3077			CD3065	CD3470
				CD3091			CD3074	CD3473
				CD3099			CD3082	CD0128
				CD3117			CD3087	CD1062
				CD3170			CD3121	CD1183
				CD3171			CD3126	CD3514
				CD3172			CD3127	CD3589
				CD3173			CD3129	CD3591
				CD3174			CD3152	CD0029
				CD3227			CD3161	CD0546
				CD3306			CD3171	CD0881
				CD3333			CD3173	CD1463
				CD3355			CD3194	CD1789
				CD3364			CD3226	CD2621
				CD3394			CD3227	CD2635
				CD3397			CD3230	CD3236
				CD3398			CD3235	CD0007
				CD3407			CD3263	CD0173
				CD3471			CD3272	CD1436
				CD3472			CD3276	CD1486
				CD3479			CD3276	CD1496
				CD3480			CD3290	CD1622
				CD3483			CD3298	CD1930
				CD3496			CD3329	CD2052
				CD3497			CD3333	CD2701
				CD3498			CD3339	CD3669
				CD3514			CD3339	CD0514
				CD3515			CD3341	CD2791
				CD3527			CD3344	CD2793
				CD3607			CD3368	CD0123
				CD3659			CD3373	CD0781
				CD3661			CD3398	CD1291
				CD3665			CD3406	CD1844
				CD3669			CD3409	CD3463
				CD3677			CD3442	CD3567
				CD3678			CD3446	CD0058A
							CD3448	CD0061
							CD3488	CD0062
							CD3491	CD0063
							CD3497	CD0064
							CD3501	CD0068
							CD3507	CD0069
							CD3534	CD0072
							CD3582	CD0073
							CD3590	CD0074
							CD3616	CD0075
							CD3617	CD0076
							CD3636	CD0077
							CD3678A	CD0078
							CD3679	CD0079
								CD0080
								CD0080A
								CD0081
								CD0082
								CD0083
								CD0084
								CD0084A
								CD0085
								CD0086
								CD0087
								CD0088
								CD0088A
								CD0089
								CD0093
								CD0094A
								CD0095
								CD0097
								CD0099
								CD0104
								CD0105
								CD0687
								CD1161
								CD1163
								CD1176A
								CD1253
								CD1257
								CD1316
								CD2140
								CD2446A
								CD2473
								CD2562A
								CD3486A
								CD3663
								CD0939
								CD0940
								CD1898
								CD2926
								CD1455
								CD2642
								CD0009
								CD1064
								CD1275
								CD1132
								CD1289
								CD1392
								CD1433
								CD1691
								CD1730
								CD2431
								CD2439
								CD2441
								CD2447
								CD2561
								CD2632
								CD2841
								CD3032
								CD3401
								CD3610
