# Supplementary material for: Analysis of Ultra Low Genome Conservation in Clostridium difficile
Source: PLoS One. 2010 Dec 8;5(12):e15147. doi: 10.1371/journal.pone.0015147 (PMC2999544; doi:10.1371/journal.pone.0015147)
Supplement: Table S5 — A list containing LPI of genes involved in recombination, mismatch repair, nucleotide excision repair, base excision repair and DNA replication machinery of C. difficile. (XLS) [file pone.0015147.s005.xls]

## Sheet: Sheet1
Locus tag	pathway	Gene product	LPI
CD0709	Mismatch repair	DNA mismatch repair protein MutS2	1
CD3309	Base excision repair	dnaL, DNA ligase (EC:6.5.1.2)	1
CD0328	Nucleotide excision repair	pcrA, ATP-dependent DNA helicase (EC:3.6.1.-)	0.993377
CD2481	Base excision repair	uracil-DNA glycosylase (EC:3.2.2.-)	0.993377
CD2586	Homologous recombination	primosomal protein N' (replication factor Y)	0.993377
CD1494	Base excision repair	putative 3-methyladenine DNA glycosylase (EC:3.2.2.-)	0.993377
CD1341	Base excision repair	exoA, putative exodeoxyribonuclease (EC:3.1.11.2)	0.986755
CD3396	DNA replication	DNA polymerase III PolC-type (EC:2.7.7.7)	0.986755
CD1977	Mismatch repair	DNA mismatch repair protein MutS	0.986755
CD1204	Mismatch repair	xseB, exodeoxyribonuclease VII small subunit (EC:3.1.11.6)	0.97351
CD3411	Nucleotide excision repair	uvrA, excinuclease ABC subunit A	0.97351
CD2435	Homologous recombination	RecO, DNA repair protein	0.966887
CD3412	Nucleotide excision repair	uvrB, excinuclease ABC subunit B	0.960265
CD2394	DNA replication	putative DNA polymerase III, epsilon chain	0.960265
CD0560	Base excision repair	nfo, endonuclease IV (EC:3.1.21.2)	0.953642
CD2746	Mismatch repair	recJ, single-stranded-DNA-specific exonuclease [EC:3.1.-.-]	0.94702
CD2746	Homologous recombination	single-stranded-DNA-specific exonuclease [EC:3.1.-.-]	0.94702
CD3657	DNA replication	dnaB, replicative DNA helicase (EC:3.6.1.-)	0.94702
CD1454	DNA replication	dnaG, DNA primase (EC:2.7.7.-)	0.940397
CD1203	Mismatch repair	xseA, exodeoxyribonuclease VII large subunit [EC:3.1.11.6]	0.933775
CD3662	DNA replication	single-strand binding protein	0.933775
CD0191	Base excision repair	putative DNA glycosylase (DNA repair protein)	0.927152
CD3549	DNA replication	putative DNA polymerase III, delta' subunit (EC:2.7.7.7)	0.927152
CD3501	Nucleotide excision repair	mfd, transcription-repair coupling factor	0.927152
CD0565	Base excision repair	nth, endonuclease III (EC:4.2.99.18)	0.927152
CD1976	Mismatch repair	DNA mismatch repair protein MutL	0.89404
CD0132	Homologous recombination	exodeoxyribonuclease V alpha subunit [EC:3.1.11.5]	0.874172
CD3410	Nucleotide excision repair	uvrC, excinuclease ABC subunit C	0.86755
CD0018	Homologous recombination	RecR, recombination protein	0.84106
CD1128	Base excision repair	DNA polymerase I (EC:2.7.7.7)	0.827815
CD1328	Homologous recombination	recombination protein RecA	0.748344
CD0016	DNA replication	DNA polymerase III subunits gamma and tau (EC:2.7.7.7)	0.741722
CD0002	DNA replication	dnaN, DNA polymerase III subunit beta (EC:2.7.7.7)	0.728477
CD0004	Homologous recombination	RecF, DNA replication and repair protein	0.695364
CD2474	DNA replication	DNA polymerase III subunit delta [EC:2.7.7.7]	0.569536
